# Supplementary material for: The Landscape of Long Non-Coding RNA Dysregulation and Clinical Relevance in Muscle Invasive Bladder Urothelial Carcinoma
Source: Cancers (Basel). 2019 Dec 2;11(12):1919. doi: 10.3390/cancers11121919 (PMC6966549; doi:10.3390/cancers11121919)
Supplement: Supplementary file 1 [file cancers-11-01919-s001.zip]

Archive with 14 entries (11 files):
- cancers-640001-suppl.-final/
- cancers-640001-suppl.-final/Supplementary Figures/
- cancers-640001-suppl.-final/Supplementary Figures/Figure S1. lncRNA Expression vs. Gene Expression Comparison.pdf
- cancers-640001-suppl.-final/Supplementary Figures/Figure S2. Kaplan Meier Graphs (Survival).pdf
- cancers-640001-suppl.-final/Supplementary Figures/Figure S3. C2 Bar Graphs.pdf
- cancers-640001-suppl.-final/Supplementary Figures/Figure S4. C6 Bar Graphs.pdf
- cancers-640001-suppl.-final/Supplementary Figures/Supplementary Figures Legends.docx
- cancers-640001-suppl.-final/Supplementary Tables/
- cancers-640001-suppl.-final/Supplementary Tables/Table S1. Differentially Expressed lncRNAs.xlsx
- cancers-640001-suppl.-final/Supplementary Tables/Table S2. lncRNAs with correlation to patient survival.xlsx
- cancers-640001-suppl.-final/Supplementary Tables/Table S3. Differentially Expressed Cancer-associated genes.xlsx
- cancers-640001-suppl.-final/Supplementary Tables/Table S4.Dysregulated genes located within CNA regions associated with lncRNA dysregulation.xlsx
- cancers-640001-suppl.-final/Supplementary Tables/Table S5. lncRNA and miRNA Interactions.xlsx
- cancers-640001-suppl.-final/Supplementary Tables/Table S6. TCGA Patient IDs.xlsx
