# Supplementary material for: The Landscape of Long Non-Coding RNA Dysregulation and Clinical Relevance in Muscle Invasive Bladder Urothelial Carcinoma
Source: Cancers (Basel). 2019 Dec 2;11(12):1919. doi: 10.3390/cancers11121919 (PMC6966549; doi:10.3390/cancers11121919)
Supplement: Supplementary file 1 [file cancers-11-01919-s001.zip › cancers-640001-suppl.-final/Supplementary Tables/Table S1. Differentially Expressed lncRNAs.xlsx]

## Sheet: Sheet1
Table S1. Differentially expressed lncRNAs (FDR<0.00001, |log fold change|>1)
lncRNA	Log fold change	p-value	FDR
lnc-LCE5A-1:1	-7.86017	4.67575e-165	1.94436e-160
lnc-IGF1R-3:1	-5.55889	4.24464e-103	8.82546e-99
lnc-NAV1-6:1	-3.96773	8.51207e-91	1.17989e-86
lnc-C11orf85-1:1	-4.31248	6.66914e-89	6.93324e-85
lnc-TNP1-5:3	-4.9885	1.28884e-87	8.93455e-84
lnc-TNP1-5:2	-4.9885	1.28913e-87	8.93455e-84
lnc-TNP1-5:1	-4.93934	7.5311e-87	3.96874e-83
lnc-TNP1-5:4	-4.96082	7.63512e-87	3.96874e-83
lnc-FAM27B-2:1	-4.18297	1.68651e-85	7.79241e-82
lnc-PPP1R12B-4:1	-4.3594	2.40458e-85	9.99919e-82
lnc-PPP1R12B-4:2	-4.34769	5.81844e-85	2.19958e-81
lnc-AATK-1:1	-4.41928	1.98939e-83	6.8939e-80
lnc-RP11-195B21.3.1-2:1	-4.04311	3.65337e-83	1.16863e-79
lnc-DIRC3-6:1	-3.76701	4.67204e-83	1.38773e-79
lnc-NAV1-2:3	-3.73023	2.53164e-82	6.64369e-79
lnc-NAV1-2:4	-3.74235	2.55625e-82	6.64369e-79
lnc-PPP1R12B-4:3	-4.30611	3.72752e-82	9.11794e-79
lnc-NAV1-7:1	-3.84261	4.17213e-82	9.63855e-79
lnc-NR2C1-4:1	-4.54269	5.02943e-82	1.10076e-78
lnc-NAV1-2:1	-3.7543	1.15604e-81	2.40364e-78
lnc-AC007557.1.1-3:3	-4.96398	2.69715e-81	5.34087e-78
lnc-FAM27B-2:2	-3.76034	5.24172e-81	9.9078e-78
lnc-CCDC14-1:2	-4.05805	5.65598e-81	1.0226e-77
lnc-KIAA0430-2:1	-5.84254	8.55651e-81	1.48256e-77
lnc-COL12A1-1:1	-3.68778	1.44244e-80	2.3993e-77
lnc-LGR6-7:4	-4.56588	1.05699e-79	1.64244e-76
lnc-CCDC14-1:4	-3.82046	1.06642e-79	1.64244e-76
lnc-LGR6-7:3	-4.56471	1.4453e-79	2.14648e-76
lnc-RP11-195B21.3.1-2:2	-4.17974	9.31998e-79	1.33642e-75
lnc-GPBAR1-2:1	-3.69882	1.47178e-78	2.04009e-75
lnc-RP11-195B21.3.1-2:3	-4.34423	1.6736e-78	2.245e-75
lnc-RP11-195B21.3.1-2:4	-4.21483	4.49358e-78	5.83941e-75
lnc-AZI1-1:1	-5.188	1.98691e-76	2.50375e-73
lnc-CLEC3B-2:1	-3.84321	7.85196e-76	9.60341e-73
lnc-NDE1-2:1	-5.9442	2.98146e-74	3.54232e-71
lnc-MSI2-2:2	-4.40016	4.01231e-74	4.63467e-71
lnc-MSI2-2:1	-4.40042	4.12757e-74	4.63894e-71
lnc-CCDC14-1:1	-4.21473	8.49882e-74	9.30039e-71
lnc-CCDC14-1:3	-4.21807	1.26501e-73	1.34882e-70
lnc-RP11-195B21.3.1-2:5	-4.58271	1.4312e-73	1.48788e-70
lnc-AZI1-2:1	-5.07112	1.84599e-73	1.87229e-70
lnc-KIAA0430-1:1	-5.87479	2.31832e-73	2.29535e-70
lnc-CCDC14-1:8	-4.20563	1.53011e-72	1.47972e-69
lnc-C16orf45-3:2	-5.88994	2.01429e-72	1.90369e-69
lnc-RNPEP-3:1	-4.25098	2.75295e-72	2.54397e-69
lnc-CCDC14-1:5	-4.22076	1.80025e-71	1.62743e-68
lnc-C16orf45-3:1	-5.89447	3.07406e-71	2.71983e-68
lnc-TNK1-1:3	-4.49259	3.57308e-71	3.09548e-68
lnc-SLMAP-4:1	-2.906	1.58377e-70	1.34407e-67
lnc-TNK1-1:4	-4.52613	4.28261e-70	3.56177e-67
lnc-CCDC14-1:6	-4.3079	4.82945e-70	3.9378e-67
lnc-FAM129B-2:1	-3.53077	6.24014e-70	4.99019e-67
lnc-C2orf62-1:1	-2.58467	8.96294e-70	7.03236e-67
lnc-NAV1-2:2	-3.29661	9.21485e-70	7.09611e-67
lnc-HMGB2-13:2	-3.81499	1.23758e-69	9.35704e-67
lnc-CCDC14-1:7	-4.27905	1.35409e-69	1.00551e-66
lnc-TNK1-1:1	-4.54295	8.84684e-69	6.45416e-66
lnc-PPP1R12B-1:1	-4.08373	1.05841e-68	7.58846e-66
lnc-C16orf45-1:1	-5.83542	1.93334e-68	1.36264e-65
lnc-FRA10AC1-1:1	-4.56472	4.71816e-68	3.27e-65
lnc-RNPEP-3:3	-4.38391	4.89177e-68	3.33475e-65
lnc-AC007557.1.1-3:5	-4.38483	3.11012e-67	2.05295e-64
lnc-AC007557.1.1-3:2	-4.38483	3.11023e-67	2.05295e-64
lnc-NDE1-1:1	-5.90913	1.89746e-66	1.23287e-63
lnc-EDEM3-4:1	-3.93611	1.90405e-65	1.21813e-62
lnc-VDAC2-1:11	-4.31474	2.21401e-65	1.31591e-62
lnc-VDAC2-1:10	-4.31474	2.21476e-65	1.31591e-62
lnc-VDAC2-1:9	-4.31474	2.2149e-65	1.31591e-62
lnc-VDAC2-1:5	-4.31474	2.21491e-65	1.31591e-62
lnc-VDAC2-1:8	-4.31474	2.21512e-65	1.31591e-62
lnc-VDAC2-1:3	-4.18058	5.06483e-65	2.96642e-62
lnc-AC007557.1.1-3:1	-4.09434	7.5444e-65	4.35731e-62
lnc-VDAC2-1:6	-4.28605	9.57837e-65	5.45626e-62
lnc-VDAC2-1:4	-4.28426	1.18531e-64	6.6608e-62
lnc-VDAC2-1:7	-4.2865	1.27434e-64	7.0656e-62
lnc-ACSL1-5:1	-5.11269	1.35063e-64	7.39006e-62
lnc-AC007557.1.1-3:4	-4.10363	1.48888e-64	8.04075e-62
lnc-VDAC2-1:2	-4.20213	1.50987e-64	8.04953e-62
lnc-TM6SF1-1:3	-3.3787	2.99713e-64	1.57763e-61
lnc-RNPEP-3:2	-4.54162	3.68439e-64	1.91515e-61
lnc-VDAC2-1:1	-4.1942	4.16639e-64	2.13895e-61
lnc-ATF6B-1:4	-3.96952	5.41471e-64	2.74592e-61
lnc-RBP4-2:1	-4.77307	6.58107e-64	3.2972e-61
lnc-C16orf45-2:1	-5.88362	7.03216e-64	3.48126e-61
lnc-NAV1-3:1	-3.25579	7.67683e-64	3.75569e-61
lnc-ATF6B-1:3	-3.93435	1.51215e-63	7.31178e-61
lnc-PDE6C-1:1	-4.25198	2.94622e-63	1.40823e-60
lnc-MBNL1-5:1	-3.40154	4.05299e-63	1.91522e-60
lnc-DOCK8-3:1	-4.19961	4.48247e-63	2.08791e-60
lnc-DOCK8-3:6	-4.19946	4.51884e-63	2.08791e-60
lnc-RBP4-1:1	-4.90426	4.98575e-63	2.27832e-60
lnc-ZNF503-1:3	-4.03892	5.91934e-63	2.67554e-60
lnc-ATF6B-1:1	-3.92299	1.00928e-62	4.46493e-60
lnc-ATF6B-1:2	-3.92299	1.00929e-62	4.46493e-60
lnc-RNF2-1:1	-4.09561	1.06046e-62	4.64192e-60
lnc-FAM27B-16:1	-4.83188	1.61271e-62	6.98572e-60
lnc-DOCK8-6:2	-3.90788	2.75306e-62	1.18024e-59
lnc-ITGA6-1:5	-3.24367	2.88778e-61	1.22536e-58
lnc-PPT2-1:1	-3.67434	3.63712e-61	1.52774e-58
lnc-ITGA6-2:5	-3.23776	6.33918e-61	2.63608e-58
lnc-ITGA6-1:2	-3.22536	1.46062e-60	6.01371e-58
lnc-TNK1-1:2	-3.5412	2.18069e-60	8.89037e-58
lnc-RBP4-1:2	-4.9279	2.78036e-60	1.12251e-57
lnc-TNPO3-2:1	-5.09093	7.97495e-60	3.18875e-57
lnc-RAB18-3:1	-4.04357	9.35087e-60	3.7033e-57
lnc-C1QTNF8-2:1	-4.04559	1.15501e-59	4.53111e-57
lnc-TMPRSS11E-3:1	-3.71224	2.18562e-59	8.49408e-57
lnc-RBP4-1:3	-4.72407	2.6347e-59	1.00915e-56
lnc-RABEPK-4:1	-2.69619	2.64519e-59	1.00915e-56
lnc-TMBIM1-2:2	-2.52193	3.23225e-59	1.22191e-56
lnc-RBP4-2:2	-4.83794	1.0308e-58	3.86169e-56
lnc-RBM14-RBM4-1:1	-3.82455	1.68897e-58	6.2709e-56
lnc-O3FAR1-2:1	-4.8584	2.44922e-58	9.01313e-56
lnc-FAM27B-14:1	-4.73657	1.71794e-57	6.26657e-55
lnc-BNC1-2:1	-3.28544	3.76432e-57	1.36118e-54
lnc-CTH-6:10	-3.0097	6.07591e-57	2.17811e-54
lnc-PPP1R12B-4:4	-3.84748	1.98713e-56	7.06264e-54
lnc-HMGB2-13:4	-3.67768	2.85182e-56	1.005e-53
lnc-NUDT4-8:2	-2.78622	3.18056e-56	1.11143e-53
lnc-CTH-6:9	-3.55475	3.86097e-56	1.33795e-53
lnc-CTH-14:1	-3.93065	6.37152e-56	2.1897e-53
lnc-SAMD8-1:1	-3.75879	6.84159e-56	2.33197e-53
lnc-FAM188A-1:1	-3.31324	1.29857e-55	4.39022e-53
lnc-EDEM3-5:1	-3.99532	1.51693e-55	5.08709e-53
lnc-FAM27B-18:4	-4.60256	1.97773e-55	6.57935e-53
lnc-FAM27B-18:1	-4.55843	3.1606e-55	1.0431e-52
lnc-FAM27B-18:3	-4.55874	3.37913e-55	1.10644e-52
lnc-AC114783.1.1-1:1	-3.88694	3.77927e-55	1.22779e-52
lnc-AC114783.1.1-1:4	-3.90298	5.75483e-55	1.85511e-52
lnc-FAM47A-2:1	-3.07779	6.91739e-55	2.21271e-52
lnc-TSHB-2:1	-4.83653	1.58331e-54	5.02599e-52
lnc-NDST3-6:2	-3.20681	1.77949e-54	5.60595e-52
lnc-SNX7-3:1	-3.2341	2.00533e-54	6.26989e-52
lnc-PDE6C-2:1	-4.46207	2.68677e-54	8.33782e-52
lnc-TUBGCP3-3:3	-5.02174	2.90893e-54	8.96035e-52
lnc-TUBGCP3-3:1	-5.02209	3.12194e-54	9.54578e-52
lnc-CGNL1-5:2	-3.53299	7.82215e-54	2.37428e-51
lnc-WNT3-3:1	-4.51901	8.24338e-54	2.48401e-51
lnc-ITIH2-1:2	-3.85671	1.56577e-53	4.68425e-51
lnc-ITIH2-1:1	-3.85571	3.9187e-53	1.16397e-50
lnc-AC007557.1.1-7:1	-3.36623	4.29631e-53	1.26708e-50
lnc-AC114783.1.1-1:2	-3.69301	1.10123e-52	3.22489e-50
lnc-AC114783.1.1-1:3	-3.69353	1.15399e-52	3.35576e-50
lnc-USF2-2:1	-4.34464	1.22547e-52	3.53888e-50
lnc-AC114783.1.1-1:6	-3.70527	1.42519e-52	4.08726e-50
lnc-AC114783.1.1-1:5	-3.70059	1.77715e-52	5.06171e-50
lnc-TPSG1-2:1	-3.6166	4.54184e-52	1.28482e-49
lnc-FOPNL-2:1	-2.54101	7.24629e-52	2.03601e-49
lnc-CSRNP1-2:5	-2.88368	1.3979e-51	3.90137e-49
lnc-OXSM-6:1	-3.23644	1.47195e-51	4.08065e-49
lnc-PPP1R21-2:1	-4.1224	1.87656e-51	5.16787e-49
lnc-RGL3-1:1	-4.63253	3.31909e-51	9.08032e-49
lnc-CGNL1-5:3	-3.49687	3.6997e-51	1.00554e-48
lnc-TM6SF1-2:1	-3.49352	8.87818e-51	2.39734e-48
lnc-FAM107A-1:1	-3.7543	1.81949e-50	4.88139e-48
lnc-WFDC6-2:2	-4.27016	7.26133e-50	1.93561e-47
lnc-JAM3-3:4	-4.37577	9.05953e-50	2.39956e-47
lnc-RP11-195B21.3.1-6:1	-4.97243	1.32267e-49	3.45931e-47
lnc-FAM27B-17:1	-4.97243	1.3227e-49	3.45931e-47
lnc-FAM27B-18:2	-4.99023	1.45987e-49	3.79419e-47
lnc-FAM27B-18:5	-4.88203	2.07736e-49	5.36553e-47
lnc-FAM27B-17:2	-4.97206	2.20329e-49	5.65566e-47
lnc-FAM27B-15:1	-4.8839	4.31595e-49	1.10107e-46
lnc-DUSP18-2:1	-3.25528	5.13881e-49	1.303e-46
lnc-NUDT4-8:1	-2.93476	5.76377e-49	1.45261e-46
lnc-JAM3-3:2	-4.1785	7.1393e-49	1.78844e-46
lnc-JAM3-3:1	-4.17847	7.20022e-49	1.7929e-46
lnc-SLC36A1-5:2	-3.10387	9.44642e-49	2.33821e-46
lnc-TPM1-3:1	-3.56425	1.13265e-48	2.78698e-46
lnc-SLC36A1-5:1	-3.08753	1.43881e-48	3.51951e-46
lnc-JAM3-3:3	-4.17876	1.74881e-48	4.25278e-46
lnc-RABEPK-5:1	-2.63265	3.56908e-48	8.62886e-46
lnc-CGNL1-5:1	-3.30874	4.50889e-48	1.0838e-45
lnc-FAM3C-3:1	-3.69618	4.89771e-48	1.1705e-45
lnc-C1orf95-2:1	-2.37201	2.16629e-47	5.1476e-45
lnc-ADAMTS5-3:1	-4.04866	3.10802e-47	7.30222e-45
lnc-ADAMTS5-3:2	-4.04866	3.10815e-47	7.30222e-45
lnc-WFDC6-2:1	-4.0563	3.53861e-47	8.26682e-45
lnc-DNAJC5-1:1	-3.72706	3.56343e-47	8.2783e-45
lnc-SLC23A1-3:6	-2.67671	4.38124e-47	1.01216e-44
lnc-SCN8A-4:1	-2.80848	4.72589e-47	1.08575e-44
lnc-FAM212B-2:1	-2.84256	6.0429e-47	1.3807e-44
lnc-CGNL1-5:4	-3.32949	1.21504e-46	2.76099e-44
lnc-DOCK8-3:4	-4.68771	1.71126e-46	3.84161e-44
lnc-DOCK8-3:5	-4.68771	1.71126e-46	3.84161e-44
lnc-DOCK8-3:2	-4.68793	1.7183e-46	3.84161e-44
lnc-DOCK8-3:3	-4.68838	1.74632e-46	3.88336e-44
lnc-ITIH2-7:1	-3.89644	2.68734e-46	5.94416e-44
lnc-AGBL3-1:1	-3.61517	3.51638e-46	7.73678e-44
lnc-JAM3-3:5	-4.12282	5.54093e-46	1.2127e-43
lnc-PTPRZ1-12:1	-3.72629	5.94705e-46	1.29478e-43
lnc-PYDC2-1:6	-3.0672	1.09368e-45	2.36873e-43
lnc-FOXD4L6-4:1	-4.85543	1.62019e-45	3.49087e-43
lnc-DDX60-1:1	-2.77465	2.61748e-45	5.61059e-43
lnc-CSRNP1-2:4	-2.63248	5.90523e-45	1.2593e-42
lnc-TMEM140-1:2	-3.63348	6.09001e-45	1.29208e-42
lnc-CSRNP1-2:3	-2.6299	7.75351e-45	1.63666e-42
lnc-JAM3-3:10	-4.03145	8.61237e-45	1.79971e-42
lnc-JAM3-3:11	-4.03145	8.6125e-45	1.79971e-42
lnc-ADAMTS9-3:2	-3.51634	1.23951e-44	2.5772e-42
lnc-ADAMTS9-3:3	-3.51549	1.25517e-44	2.59677e-42
lnc-TBX20-3:2	-3.04567	1.67783e-44	3.45399e-42
lnc-ADAMTS9-3:1	-3.44666	1.97437e-44	4.04445e-42
lnc-CGNL1-5:5	-3.28813	3.28154e-44	6.6892e-42
lnc-CTH-6:18	-3.86913	3.4614e-44	7.02142e-42
lnc-STRA8-1:2	-3.58362	3.81218e-44	7.69541e-42
lnc-CTSL2-2:5	-3.5996	4.01376e-44	8.06319e-42
lnc-STRA8-1:1	-3.58602	4.4635e-44	8.92357e-42
lnc-CORO1C-1:1	-2.73827	5.04098e-44	1.00299e-41
lnc-LYZL1-2:1	-3.30659	5.81355e-44	1.14576e-41
lnc-LYZL1-2:2	-3.30659	5.81366e-44	1.14576e-41
lnc-UBE2N-6:1	-2.76903	1.02745e-43	2.01535e-41
lnc-TMEM140-1:1	-3.65097	1.43149e-43	2.7947e-41
lnc-C7orf49-3:1	-3.61487	1.67279e-43	3.25052e-41
lnc-C7orf49-2:4	-3.63104	2.65309e-43	5.13144e-41
lnc-C7orf49-3:2	-3.49212	3.36195e-43	6.47237e-41
lnc-C7orf49-2:2	-3.62313	3.59034e-43	6.88022e-41
lnc-STRA8-1:3	-3.57772	5.99739e-43	1.14402e-40
lnc-TMEM140-2:1	-3.65438	6.57474e-43	1.24842e-40
lnc-TIMM8B-2:3	-3.24771	7.52865e-43	1.42305e-40
lnc-WDR91-1:2	-3.38352	1.26198e-42	2.37458e-40
lnc-CTDSP1-2:6	-2.65315	1.62375e-42	3.04154e-40
lnc-C7orf49-2:1	-3.59436	1.72538e-42	3.2174e-40
lnc-SWSAP1-2:1	-4.72291	2.30315e-42	4.27564e-40
lnc-AC083862.1-1:1	-3.67042	2.97191e-42	5.49262e-40
lnc-NDUFB8-5:1	-4.16039	3.17233e-42	5.81172e-40
lnc-PAX2-5:1	-4.16039	3.17252e-42	5.81172e-40
lnc-WDR91-2:1	-3.65184	3.52681e-42	6.43241e-40
lnc-JAM3-3:6	-3.84809	8.68264e-42	1.57668e-39
lnc-SWSAP1-2:3	-4.76334	1.06404e-41	1.92378e-39
lnc-NDE1-3:1	-4.8281	1.18068e-41	2.12543e-39
lnc-C5orf43-1:2	-3.5034	1.37178e-41	2.45879e-39
lnc-ATXN7-8:8	-3.81633	1.44205e-41	2.57365e-39
lnc-TBC1D30-2:4	-3.10939	1.85952e-41	3.30455e-39
lnc-TBC1D30-2:3	-3.10937	1.86986e-41	3.30877e-39
lnc-SLC2A12-2:9	-2.11681	2.00233e-41	3.52818e-39
lnc-WDR91-1:1	-3.37731	2.27302e-41	3.98825e-39
lnc-TBC1D30-2:1	-3.11531	2.33397e-41	4.07797e-39
lnc-TBC1D30-2:5	-3.11528	2.37369e-41	4.13003e-39
lnc-ETAA1-17:3	-3.19761	3.36605e-41	5.83225e-39
lnc-ATXN7-8:4	-2.89518	3.65185e-41	6.27608e-39
lnc-ATXN7-8:7	-2.89518	3.65239e-41	6.27608e-39
lnc-PYDC2-1:9	-2.33243	3.92686e-41	6.71994e-39
lnc-ATXN7-8:6	-2.89465	4.33213e-41	7.38308e-39
lnc-CASP3-2:3	-3.54915	4.80765e-41	8.16005e-39
lnc-GABRP-6:1	-3.77054	7.39451e-41	1.24997e-38
lnc-ATXN7-7:7	-3.3319	9.46347e-41	1.59323e-38
lnc-C7orf49-2:3	-3.42097	1.07778e-40	1.80719e-38
lnc-IRF8-3:1	-3.95442	1.09768e-40	1.83317e-38
lnc-CSRNP1-2:6	-2.556	1.10772e-40	1.84253e-38
lnc-KIAA1328-3:1	-4.18211	1.16495e-40	1.93002e-38
lnc-CERKL-4:6	-2.41697	1.72889e-40	2.85294e-38
lnc-ITIH2-2:1	-3.5863	2.00291e-40	3.29206e-38
lnc-BRCC3-1:1	-3.49832	5.60258e-40	9.17235e-38
lnc-FCHO2-2:1	-3.90455	1.90065e-39	3.09948e-37
lnc-CASP3-2:2	-3.55925	2.22152e-39	3.60859e-37
lnc-C7orf49-2:5	-3.34767	2.71651e-39	4.39546e-37
lnc-WIF1-1:1	-2.88477	3.23197e-39	5.20924e-37
lnc-MRPL39-17:1	-3.47755	3.50505e-39	5.62757e-37
lnc-CELF4-9:1	-4.11769	3.81213e-39	6.09707e-37
lnc-PARD6B-2:1	-2.50329	4.64181e-39	7.39559e-37
lnc-NEUROD6-8:1	-3.46675	1.30093e-38	2.0648e-36
lnc-BRCC3-2:2	-3.54919	1.70122e-38	2.67989e-36
lnc-BRCC3-2:1	-3.54919	1.70135e-38	2.67989e-36
lnc-AMFR-4:3	-3.33393	3.40063e-38	5.33629e-36
lnc-RRP1-2:1	-3.1017	4.52311e-38	7.07102e-36
lnc-ENPP4-2:2	-2.88812	5.1874e-38	8.07913e-36
lnc-AMFR-3:4	-3.37279	5.75095e-38	8.92341e-36
lnc-RAB33B-7:1	-2.88769	6.01766e-38	9.30254e-36
lnc-AMFR-4:1	-2.65484	9.89745e-38	1.52435e-35
lnc-CTH-6:17	-2.67521	1.17099e-37	1.79684e-35
lnc-CSRNP1-2:7	-2.43944	1.2589e-37	1.92464e-35
lnc-CTH-6:15	-2.67311	1.39085e-37	2.11858e-35
lnc-EXOC3-13:2	-3.0249	1.44792e-37	2.19746e-35
lnc-ATXN7-8:10	-3.3653	1.76937e-37	2.67554e-35
lnc-SETMAR-1:1	-3.11094	3.72591e-37	5.6137e-35
lnc-HOXC8-1:1	-3.1069	4.27788e-37	6.42207e-35
lnc-PPAP2B-4:1	-2.45989	4.32553e-37	6.47025e-35
lnc-ANGPTL2-1:1	-2.49514	6.61207e-37	9.85506e-35
lnc-LRRC2-1:1	-3.3678	7.25577e-37	1.07759e-34
lnc-RP11-701P16.2.1-1:4	-3.11683	1.32969e-36	1.96776e-34
lnc-ADAMTS9-3:4	-3.04902	1.336e-36	1.97008e-34
lnc-SWSAP1-2:2	-4.50671	1.41995e-36	2.08648e-34
lnc-BAG2-2:4	-2.58454	1.4876e-36	2.17818e-34
lnc-GARNL3-2:1	-2.37711	1.70258e-36	2.48422e-34
lnc-FAM138C-5:1	-2.60309	1.84977e-36	2.68954e-34
lnc-ALMS1-3:2	-4.39764	3.37306e-36	4.8873e-34
lnc-GBA2-2:1	-2.67247	3.8946e-36	5.62337e-34
lnc-AC073043.2.1-1:5	-3.53117	3.98047e-36	5.72747e-34
lnc-MYCBP-1:6	-3.46609	4.48344e-36	6.42895e-34
lnc-TMEM133-3:2	-2.99333	4.79783e-36	6.85611e-34
lnc-TMEM133-3:3	-2.99049	5.29094e-36	7.53488e-34
lnc-GBA2-1:1	-2.89599	5.3292e-36	7.56346e-34
lnc-PAH-2:8	-2.50856	5.83506e-36	8.25323e-34
lnc-PAH-2:7	-2.50857	5.90089e-36	8.31805e-34
lnc-SLC25A44-1:1	-2.80309	6.0195e-36	8.45659e-34
lnc-CCDC111-3:1	-3.51884	9.15722e-36	1.28213e-33
lnc-BAG2-2:5	-1.89625	9.62419e-36	1.34299e-33
lnc-GADD45A-4:1	-2.84382	1.24644e-35	1.73351e-33
lnc-C6orf97-3:2	-2.66823	1.51311e-35	2.09737e-33
lnc-ATXN7-8:3	-2.73518	1.73405e-35	2.39564e-33
lnc-TMEM147-1:1	-2.928	2.73242e-35	3.76241e-33
lnc-PAH-2:3	-2.456	2.76543e-35	3.7953e-33
lnc-PAH-2:4	-2.46196	2.87533e-35	3.93315e-33
lnc-PAH-2:5	-2.46838	2.91067e-35	3.96843e-33
lnc-SLC23A1-3:2	-2.00534	3.53886e-35	4.80915e-33
lnc-RP11-701P16.2.1-1:2	-2.52941	3.69066e-35	4.9991e-33
lnc-IL10RA-2:1	-3.6949	4.98087e-35	6.72483e-33
lnc-C7orf49-4:1	-3.05694	5.79609e-35	7.80015e-33
lnc-RALGPS1-1:1	-2.30011	8.50957e-35	1.14149e-32
lnc-MYCBP-1:5	-3.28607	1.89744e-34	2.50721e-32
lnc-MYCBP-1:4	-3.28607	1.89756e-34	2.50721e-32
lnc-MYCBP-1:3	-3.28607	1.89829e-34	2.50721e-32
lnc-MYCBP-1:2	-3.28607	1.89919e-34	2.50721e-32
lnc-MYCBP-1:1	-3.28607	1.89922e-34	2.50721e-32
lnc-BAG2-2:3	-2.54519	2.40852e-34	3.16948e-32
lnc-BAG2-2:1	-2.54512	2.62068e-34	3.43781e-32
lnc-MYCBP-1:8	-3.42435	4.81832e-34	6.30078e-32
lnc-AL445665.1-5:1	-3.43833	7.4675e-34	9.73443e-32
lnc-HIATL1-15:1	-3.51546	7.9693e-34	1.03561e-31
lnc-BAG2-2:2	-2.30517	9.33705e-34	1.20957e-31
lnc-RP11-702L15.2.1-1:1	-3.37145	1.01908e-33	1.31607e-31
lnc-RIMBP2-1:1	-3.64063	1.04548e-33	1.34599e-31
lnc-TIMM8B-2:1	-2.36485	1.11893e-33	1.43609e-31
lnc-MRPL39-4:4	-3.21027	1.21255e-33	1.53741e-31
lnc-MRPL39-4:1	-3.21027	1.21259e-33	1.53741e-31
lnc-MRPL39-4:2	-3.21027	1.21261e-33	1.53741e-31
lnc-MRPL39-4:3	-3.21027	1.21265e-33	1.53741e-31
lnc-ATXN7-15:1	-3.51958	1.33312e-33	1.68499e-31
lnc-PRR15L-5:8	-3.08684	1.35834e-33	1.71168e-31
lnc-ITGA6-1:4	-2.8875	1.45642e-33	1.82973e-31
lnc-THYN1-1:1	-2.95867	1.53803e-33	1.92643e-31
lnc-NTRK3-1:1	-2.95771	1.58542e-33	1.97983e-31
lnc-GK-3:1	-3.44027	1.74249e-33	2.16945e-31
lnc-TBC1D30-3:1	-3.39511	2.37581e-33	2.94913e-31
lnc-RBM7-1:1	-3.98434	2.66952e-33	3.30384e-31
lnc-FCHO2-1:1	-3.6148	2.67939e-33	3.30623e-31
lnc-DENND2D-2:6	-1.64987	2.97829e-33	3.63923e-31
lnc-DSCR8-2:6	-2.50594	3.00201e-33	3.63923e-31
lnc-DSCR8-2:3	-2.5059	3.00979e-33	3.63923e-31
lnc-DSCR8-2:5	-2.5059	3.01003e-33	3.63923e-31
lnc-DSCR8-2:4	-2.5059	3.01028e-33	3.63923e-31
lnc-DSCR8-2:1	-2.5059	3.01036e-33	3.63923e-31
lnc-DSCR8-2:2	-2.5059	3.01052e-33	3.63923e-31
lnc-TBC1D30-5:1	-3.19191	5.1959e-33	6.26279e-31
lnc-LRTM2-1:1	-3.18773	5.45358e-33	6.53581e-31
lnc-MYCBP-1:7	-3.37822	5.45384e-33	6.53581e-31
lnc-AL391421.1-3:1	-2.87401	5.64362e-33	6.7438e-31
lnc-AKIRIN1-1:2	-3.20249	9.74308e-33	1.16091e-30
lnc-MFGE8-1:1	-3.93399	1.11215e-32	1.32136e-30
lnc-TBC1D30-2:2	-3.07102	1.12429e-32	1.33198e-30
lnc-FCER1G-2:1	-3.19237	1.18865e-32	1.40422e-30
lnc-JAM3-3:7	-3.5528	1.5648e-32	1.84337e-30
lnc-KRT6B-1:1	-4.64559	1.69967e-32	1.99659e-30
lnc-KIAA0101-5:1	-2.38334	1.76565e-32	2.06825e-30
lnc-HOXC4-6:2	-3.08507	1.83351e-32	2.14171e-30
lnc-LYVE1-1:1	-2.71449	1.87777e-32	2.18725e-30
lnc-MYOM2-2:1	-2.79909	2.1753e-32	2.52675e-30
lnc-FAM73A-2:1	-2.03468	2.2745e-32	2.63462e-30
lnc-VDAC2-3:1	-3.47983	2.38007e-32	2.74924e-30
lnc-RP11-701P16.2.1-1:3	-2.43775	2.69605e-32	3.10561e-30
lnc-DENND2D-2:7	-1.63537	2.94635e-32	3.38456e-30
lnc-GJC1-1:1	-3.19782	3.03379e-32	3.47541e-30
lnc-HOXC4-6:3	-3.0845	3.08455e-32	3.52384e-30
lnc-JOSD1-3:3	-2.52662	3.34947e-32	3.81601e-30
lnc-ITGA6-1:3	-2.67563	4.41103e-32	5.0117e-30
lnc-DNAJB4-1:5	-3.30621	5.49232e-32	6.22323e-30
lnc-CHI3L2-1:4	-1.37936	6.81263e-32	7.69827e-30
lnc-MFGE8-1:3	-4.06118	7.04062e-32	7.93434e-30
lnc-ITGA6-1:1	-2.66085	7.17896e-32	8.06837e-30
lnc-DLX2-1:1	-2.89756	1.28251e-31	1.43752e-29
lnc-AL117340.1-2:8	-2.7611	1.35701e-31	1.51694e-29
lnc-GADD45B-2:1	-2.90085	1.37179e-31	1.52935e-29
lnc-RBM7-1:2	-3.64066	1.86548e-31	2.07418e-29
lnc-THYN1-1:2	-3.24107	2.48336e-31	2.75382e-29
lnc-FAM47A-3:1	-3.0186	2.53741e-31	2.80344e-29
lnc-ACSL1-1:2	-3.02094	2.54159e-31	2.80344e-29
lnc-ACSL1-1:4	-2.92804	4.06583e-31	4.47284e-29
lnc-CERKL-4:1	-2.21672	4.10218e-31	4.50092e-29
lnc-RALGPS1-2:1	-2.15889	4.92079e-31	5.37138e-29
lnc-RALGPS1-2:2	-2.15889	4.92135e-31	5.37138e-29
lnc-FAM22A-1:1	-2.84789	4.94189e-31	5.37967e-29
lnc-F8-3:1	-3.17506	5.12904e-31	5.56883e-29
lnc-MFGE8-1:2	-3.95435	6.91225e-31	7.48539e-29
lnc-CGNL1-5:7	-2.96647	8.52498e-31	9.20787e-29
lnc-ATF6B-2:1	-3.46256	9.54128e-31	1.02789e-28
lnc-AC021066.1-2:1	-4.72768	9.67925e-31	1.04006e-28
lnc-CGNL1-5:6	-2.95995	9.78115e-31	1.0483e-28
lnc-CASQ1-1:1	-4.259	1.05477e-30	1.12755e-28
lnc-LYVE1-1:2	-2.60875	1.05898e-30	1.12915e-28
lnc-TMEM220-1:1	-2.57509	1.23967e-30	1.31842e-28
lnc-TMEM220-1:4	-2.57495	1.25978e-30	1.33639e-28
lnc-C4orf49-1:3	-3.49574	1.26589e-30	1.33946e-28
lnc-CHI3L2-1:3	-1.39774	1.33517e-30	1.40918e-28
lnc-MYH11-2:2	-2.37706	1.42832e-30	1.50368e-28
lnc-CMYA5-2:1	-2.10736	1.69986e-30	1.78502e-28
lnc-ZEB1-4:1	-2.75324	1.93639e-30	2.02828e-28
lnc-TTC12-3:2	-3.02081	2.05314e-30	2.14517e-28
lnc-PIF1-2:1	-2.79143	2.11087e-30	2.19996e-28
lnc-NENF-3:1	-3.05656	2.15813e-30	2.24359e-28
lnc-WFDC2-1:1	-3.46943	2.24751e-30	2.33069e-28
lnc-EDNRA-2:1	-2.97918	2.2647e-30	2.34266e-28
lnc-MTHFSD-2:10	-3.14441	2.43504e-30	2.51262e-28
lnc-TXNDC16-2:1	-2.07866	2.60058e-30	2.6768e-28
lnc-PRR15L-5:9	-2.98112	2.62613e-30	2.69642e-28
lnc-ACSL1-1:1	-2.92371	3.00777e-30	3.08067e-28
lnc-DERA-1:4	-3.37582	3.97082e-30	4.05706e-28
lnc-PAH-2:6	-2.31502	4.49463e-30	4.581e-28
lnc-ACSL1-1:3	-2.92838	4.54505e-30	4.62106e-28
lnc-TXNDC16-1:1	-2.71921	5.12455e-30	5.19755e-28
lnc-CARD6-2:1	-3.89473	5.31751e-30	5.38013e-28
lnc-ZNF280D-4:1	-3.03337	7.03195e-30	7.09749e-28
lnc-CHST2-2:1	-3.53112	7.82657e-30	7.88039e-28
lnc-TMEM220-2:1	-3.22835	8.45007e-30	8.48763e-28
lnc-TMEM220-2:2	-3.22824	8.78584e-30	8.80362e-28
lnc-GLUD1-8:1	-2.84058	1.06627e-29	1.06586e-27
lnc-SFTA2-14:1	-2.84581	1.07654e-29	1.07355e-27
lnc-ASPDH-2:1	-4.96648	1.15541e-29	1.14944e-27
lnc-KCNJ2-1:1	-3.32515	1.33657e-29	1.32649e-27
lnc-C4orf49-1:2	-3.43148	1.70144e-29	1.68459e-27
lnc-CAPN3-1:4	-2.47528	2.72346e-29	2.69008e-27
lnc-CHI3L2-1:1	-1.57668	2.97682e-29	2.93337e-27
lnc-CHI3L2-1:2	-1.57629	3.05289e-29	3.00121e-27
lnc-CAPN3-1:3	-2.44253	3.11897e-29	3.04504e-27
lnc-CAPN3-1:1	-2.44253	3.11934e-29	3.04504e-27
lnc-CAPN3-1:2	-2.44253	3.11944e-29	3.04504e-27
lnc-ATXN7-14:1	-2.65671	3.13034e-29	3.04853e-27
lnc-LDLR-1:1	-2.25882	3.64481e-29	3.54125e-27
lnc-CARD6-3:2	-3.90325	3.73655e-29	3.62192e-27
lnc-MINPP1-1:1	-3.09366	4.68647e-29	4.53214e-27
lnc-GLUD1-4:21	-2.54328	5.11911e-29	4.93905e-27
lnc-AKIRIN1-1:3	-2.7882	5.44285e-29	5.23925e-27
lnc-ASB11-2:1	-3.41711	5.67269e-29	5.44787e-27
lnc-DERA-5:1	-3.604	6.5446e-29	6.27075e-27
lnc-ATXN7-8:1	-2.51185	6.57491e-29	6.28532e-27
lnc-AL445665.1-4:1	-3.68974	6.78335e-29	6.45749e-27
lnc-ASB11-1:3	-3.15591	6.78608e-29	6.45749e-27
lnc-SEC22A-7:1	-3.1906	7.21593e-29	6.85085e-27
lnc-GABPA-6:1	-2.99357	7.90405e-29	7.48706e-27
lnc-SEC22A-2:6	-3.32976	7.99664e-29	7.55755e-27
lnc-GABPA-6:2	-2.99252	8.8192e-29	8.31605e-27
lnc-ATXN7-8:5	-2.4994	1.10839e-28	1.04279e-26
lnc-SEC22A-2:5	-3.35171	1.14338e-28	1.07099e-26
lnc-SEC22A-2:4	-3.35171	1.14352e-28	1.07099e-26
lnc-ATG16L2-7:1	-2.82039	1.1812e-28	1.1038e-26
lnc-METAP1-8:1	-4.17129	1.52602e-28	1.42283e-26
lnc-RP11-88J22.1.1-3:2	-2.14295	1.70902e-28	1.58988e-26
lnc-CD44-2:1	-2.77787	1.7964e-28	1.66744e-26
lnc-GADD45B-2:2	-2.77031	2.27909e-28	2.11078e-26
lnc-CTSL2-1:1	-3.11761	2.40078e-28	2.21853e-26
lnc-TPGS2-6:1	-3.36033	2.64705e-28	2.44069e-26
lnc-APOA2-1:5	-2.84561	3.65178e-28	3.35963e-26
lnc-APOA2-1:2	-2.88604	4.36771e-28	4.00942e-26
lnc-APOA2-1:1	-2.88635	4.42171e-28	4.05006e-26
lnc-APOA2-1:3	-2.88626	4.46892e-28	4.0843e-26
lnc-GTPBP1-4:1	-2.24691	4.75504e-28	4.33626e-26
lnc-DSCR4-16:1	-4.00237	4.78234e-28	4.35162e-26
lnc-DPT-2:1	-3.5416	4.92106e-28	4.46807e-26
lnc-SEC22A-2:8	-3.31455	6.16193e-28	5.58253e-26
lnc-SEC22A-2:9	-3.31421	6.29167e-28	5.68767e-26
lnc-SEC22A-2:2	-3.31317	6.47935e-28	5.84463e-26
lnc-AP000892.4.1-2:1	-2.16234	7.64105e-28	6.87761e-26
lnc-SEC22A-2:3	-3.30842	7.7294e-28	6.94211e-26
lnc-SEC22A-2:10	-3.30828	7.80364e-28	6.97886e-26
lnc-SEC22A-2:11	-3.30828	7.80389e-28	6.97886e-26
lnc-STT3B-1:9	-2.19563	7.91292e-28	7.06118e-26
lnc-STT3B-1:4	-2.19587	7.97065e-28	7.09746e-26
lnc-STT3B-1:3	-2.19568	8.03681e-28	7.14109e-26
lnc-BMP2K-5:1	-2.74511	8.30622e-28	7.36473e-26
lnc-EMP1-3:1	-2.99509	8.47758e-28	7.50068e-26
lnc-AKIRIN1-1:5	-2.67235	8.58277e-28	7.57762e-26
lnc-ITPKB-2:2	-1.63821	8.83748e-28	7.78597e-26
lnc-ATXN7-7:14	-2.72616	9.28468e-28	8.14719e-26
lnc-ATXN7-7:13	-2.72616	9.28667e-28	8.14719e-26
lnc-ITPKB-2:1	-1.63672	9.68919e-28	8.48242e-26
lnc-JAM3-3:8	-3.33348	1.23506e-27	1.07896e-25
lnc-WFDC2-3:1	-3.70833	1.37788e-27	1.20121e-25
lnc-WFDC2-3:2	-3.74746	1.45026e-27	1.26167e-25
lnc-RAN-4:2	-3.70794	1.74286e-27	1.51305e-25
lnc-SEC22A-2:1	-3.29079	1.76342e-27	1.52771e-25
lnc-ATXN7-7:16	-2.71028	1.89131e-27	1.6351e-25
lnc-RP11-88J22.1.1-3:3	-3.01228	1.93999e-27	1.67371e-25
lnc-C17orf48-2:3	-2.94376	2.15658e-27	1.85625e-25
lnc-C17orf48-2:1	-2.94327	2.16691e-27	1.85625e-25
lnc-C17orf48-2:11	-2.94313	2.17169e-27	1.85625e-25
lnc-C17orf48-2:10	-2.94313	2.17178e-27	1.85625e-25
lnc-C17orf48-2:8	-2.93345	2.1739e-27	1.85625e-25
lnc-C17orf48-2:2	-2.93369	2.184e-27	1.85789e-25
lnc-C17orf48-2:9	-2.93895	2.18645e-27	1.85789e-25
lnc-C17orf48-2:7	-2.94369	2.18922e-27	1.85789e-25
lnc-C17orf48-2:6	-2.93914	2.19595e-27	1.8598e-25
lnc-CARD6-3:1	-3.9934	2.69357e-27	2.27661e-25
lnc-MYEOV-7:1	-3.00495	2.81118e-27	2.3712e-25
lnc-MTHFSD-2:15	-2.90984	2.84962e-27	2.39876e-25
lnc-MOCS3-1:4	-3.3306	2.9277e-27	2.44965e-25
lnc-MOCS3-1:2	-3.3306	2.92771e-27	2.44965e-25
lnc-MOCS3-1:3	-3.3306	2.92775e-27	2.44965e-25
lnc-MOCS3-1:1	-3.33275	2.93721e-27	2.45263e-25
lnc-APOA2-1:4	-2.83101	2.9847e-27	2.48729e-25
lnc-CARD6-3:3	-3.82782	3.05043e-27	2.5341e-25
lnc-SIRT2-3:1	-2.76141	3.05305e-27	2.5341e-25
lnc-GLRA1-1:1	-2.77132	3.0824e-27	2.55336e-25
lnc-DDR2-2:1	-2.73976	3.16501e-27	2.61657e-25
lnc-RP11-88J22.1.1-3:4	-3.01985	4.22897e-27	3.48924e-25
lnc-CDKN3-1:2	-2.85286	5.78858e-27	4.76658e-25
lnc-ATXN7-7:12	-2.69329	5.85096e-27	4.80843e-25
lnc-HEATR7B2-2:1	-3.85909	6.05969e-27	4.97014e-25
lnc-SCN2A-4:1	-3.19217	6.13782e-27	5.02431e-25
lnc-GTPBP1-1:1	-2.397	6.43916e-27	5.26063e-25
lnc-GTPBP1-1:2	-2.39587	6.80434e-27	5.54808e-25
lnc-TCF12-2:4	-2.68408	6.84185e-27	5.56664e-25
lnc-LZTFL1-2:1	-2.26872	6.85388e-27	5.56664e-25
lnc-PTGES2-1:12	-1.78727	7.1698e-27	5.81187e-25
lnc-TCF12-2:3	-2.68276	7.6977e-27	6.22765e-25
lnc-IGFBPL1-2:1	-2.47549	8.60983e-27	6.95207e-25
lnc-TCF7L1-1:1	-1.55743	9.7604e-27	7.86582e-25
lnc-TCF12-2:1	-2.67816	1.01501e-26	8.16404e-25
lnc-C12orf56-2:1	-2.29089	1.18382e-26	9.48606e-25
lnc-C12orf56-2:2	-2.29089	1.18393e-26	9.48606e-25
lnc-C12orf56-2:3	-2.29111	1.19486e-26	9.55521e-25
lnc-FTHL17-2:1	-2.74702	1.2423e-26	9.91552e-25
lnc-MOCS3-1:5	-3.68824	1.32664e-26	1.05684e-24
lnc-CMTM6-4:1	-2.27897	1.51421e-26	1.20395e-24
lnc-GADD45B-1:2	-2.52044	1.5232e-26	1.2088e-24
lnc-SLC10A6-4:1	-2.10108	1.53986e-26	1.21969e-24
lnc-TCF12-2:2	-2.78237	1.66258e-26	1.31439e-24
lnc-BMP2K-1:13	-2.53246	1.95984e-26	1.54645e-24
lnc-ATXN7-7:15	-2.6755	1.97691e-26	1.55697e-24
lnc-DSCR4-15:1	-4.08106	2.12271e-26	1.66864e-24
lnc-ATXN7-7:18	-2.69229	2.43606e-26	1.90784e-24
lnc-ATXN7-7:19	-2.69229	2.43618e-26	1.90784e-24
lnc-AL162431.1-3:1	-2.5867	3.45041e-26	2.69703e-24
lnc-GALNTL5-1:3	-1.96117	5.16437e-26	4.02918e-24
lnc-DDR2-2:3	-2.85345	5.21716e-26	4.06274e-24
lnc-PTGES2-1:5	-1.75926	5.27179e-26	4.09761e-24
lnc-C11orf96-1:2	-3.00231	5.3048e-26	4.11558e-24
lnc-STT3B-1:1	-2.32536	5.74674e-26	4.45014e-24
lnc-ANKRD50-1:1	-2.58529	5.88749e-26	4.55066e-24
lnc-RQCD1-1:1	-3.24456	5.9809e-26	4.61428e-24
lnc-FTHL17-1:1	-2.60597	8.28034e-26	6.37648e-24
lnc-PPP4R2-9:1	-2.8774	8.82318e-26	6.78194e-24
lnc-C11orf96-1:1	-3.01006	9.02514e-26	6.92438e-24
lnc-ATXN7-7:5	-2.65125	9.22024e-26	7.06104e-24
lnc-GALNTL5-1:2	-1.95344	9.48617e-26	7.25134e-24
lnc-PLCD4-1:4	-2.80904	1.04266e-25	7.95556e-24
lnc-ATXN7-7:4	-2.65171	1.08994e-25	8.30113e-24
lnc-AMPD3-1:2	-2.78903	1.10137e-25	8.37282e-24
lnc-AMPD3-1:1	-2.7889	1.10701e-25	8.40036e-24
lnc-AMPD3-1:5	-2.7888	1.115e-25	8.40103e-24
lnc-AMPD3-1:6	-2.7888	1.11507e-25	8.40103e-24
lnc-AMPD3-1:7	-2.7888	1.11513e-25	8.40103e-24
lnc-AMPD3-1:8	-2.7888	1.11518e-25	8.40103e-24
lnc-AMPD3-1:4	-2.78874	1.12043e-25	8.4253e-24
lnc-CASP3-1:5	-3.26787	1.13052e-25	8.48584e-24
lnc-TGOLN2-1:1	-1.80207	1.37643e-25	1.03131e-23
lnc-PAWR-1:1	-1.80395	1.60208e-25	1.19822e-23
lnc-RP11-701P16.2.1-1:1	-2.14506	1.61638e-25	1.20674e-23
lnc-GALNTL5-1:1	-1.95676	1.72845e-25	1.2881e-23
lnc-GALNTL5-1:7	-1.9469	1.80311e-25	1.34133e-23
lnc-FYCO1-4:1	-1.68523	1.8181e-25	1.35007e-23
lnc-CTSL2-2:8	-2.98164	1.88644e-25	1.39832e-23
lnc-SLC6A20-4:1	-1.56299	2.01599e-25	1.49169e-23
lnc-PLA2G4F-3:1	-2.61559	2.03598e-25	1.50381e-23
lnc-SLC6A20-4:3	-1.56155	2.06052e-25	1.51923e-23
lnc-SLC6A20-4:2	-1.56092	2.08598e-25	1.53528e-23
lnc-SRF-2:1	-1.769	2.10232e-25	1.54458e-23
lnc-GALNTL5-1:4	-1.84824	2.19367e-25	1.60885e-23
lnc-PTGES2-1:15	-2.09634	2.26406e-25	1.65755e-23
lnc-GALNTL5-1:6	-1.9433	2.26836e-25	1.65778e-23
lnc-GALNTL5-1:8	-1.97863	2.81158e-25	2.05117e-23
lnc-ENPP4-2:1	-2.72479	2.91286e-25	2.12134e-23
lnc-TCF7L1-1:2	-1.69474	3.04388e-25	2.21288e-23
lnc-GALNTL5-1:5	-1.93561	3.09859e-25	2.24872e-23
lnc-TMBIM1-2:1	-1.6635	3.18697e-25	2.30883e-23
lnc-AC112721.1.1-3:1	-1.98129	3.25883e-25	2.35678e-23
lnc-THY1-2:1	-2.24191	3.36612e-25	2.43015e-23
lnc-ATXN7-7:20	-2.67015	4.00808e-25	2.8886e-23
lnc-KIF25-2:1	-2.8124	4.02959e-25	2.89412e-23
lnc-KIF25-2:4	-2.8124	4.02967e-25	2.89412e-23
lnc-AP000892.4.1-3:1	-2.88824	4.5191e-25	3.24004e-23
lnc-DNAL4-3:1	-2.29185	4.66157e-25	3.33644e-23
lnc-PAWR-1:3	-2.18084	6.05382e-25	4.32546e-23
lnc-PLEKHG1-2:1	-2.31149	6.44919e-25	4.60005e-23
lnc-PTGES2-1:16	-2.09692	6.74967e-25	4.80614e-23
lnc-TMBIM1-2:3	-1.65458	6.92034e-25	4.91924e-23
lnc-NAIF1-2:1	-2.23991	1.05898e-24	7.5148e-23
lnc-FAM188B-1:1	-2.17934	1.15622e-24	8.19083e-23
lnc-KIF25-2:2	-2.88957	1.20168e-24	8.49841e-23
lnc-LAX1-1:1	-2.78603	1.25146e-24	8.83541e-23
lnc-RNF25-1:3	-1.71058	1.4163e-24	9.98226e-23
lnc-CASP3-1:1	-3.10209	1.60242e-24	1.1275e-22
lnc-L3MBTL3-5:1	-2.51174	1.80793e-24	1.26995e-22
lnc-ATP6V1E2-5:3	-1.58262	1.8446e-24	1.29352e-22
lnc-CCDC88C-2:1	-2.59461	2.0418e-24	1.4294e-22
lnc-BMP2K-1:14	-2.26071	2.22053e-24	1.55191e-22
lnc-BMP2K-1:3	-2.26029	2.30371e-24	1.60734e-22
lnc-C17orf48-2:5	-3.02879	2.55051e-24	1.77656e-22
lnc-CPA3-2:6	-3.40416	3.01049e-24	2.09345e-22
lnc-PRR15L-2:1	-3.14048	3.19025e-24	2.21475e-22
lnc-SLC36A1-3:1	-2.50509	3.28442e-24	2.27632e-22
lnc-PAWR-1:2	-2.15297	3.41698e-24	2.36425e-22
lnc-AC073043.2.1-1:2	-2.80754	3.46536e-24	2.3898e-22
lnc-AC073043.2.1-1:6	-2.80754	3.4654e-24	2.3898e-22
lnc-LAX1-3:1	-2.63287	3.70505e-24	2.55084e-22
lnc-LAX1-3:2	-2.63359	3.72661e-24	2.56144e-22
lnc-IGFL2-2:1	-3.01611	3.7818e-24	2.59509e-22
lnc-RAD23B-8:4	-2.53677	3.94174e-24	2.70038e-22
lnc-RAD23B-8:5	-2.53618	4.04698e-24	2.76792e-22
lnc-C4orf49-1:1	-3.11903	4.05886e-24	2.77149e-22
lnc-CALB1-3:1	-2.97471	4.29928e-24	2.93084e-22
lnc-HIATL1-16:1	-2.82654	5.46347e-24	3.71838e-22
lnc-TACC2-3:2	-3.09578	5.53974e-24	3.76413e-22
lnc-SYT1-3:1	-2.05297	5.61938e-24	3.81201e-22
lnc-LPP-6:6	-2.02536	6.32325e-24	4.28251e-22
lnc-C6orf97-3:1	-2.34184	6.36581e-24	4.30433e-22
lnc-LPP-6:5	-2.02546	6.80888e-24	4.59643e-22
lnc-C11orf71-1:4	-3.29048	7.38644e-24	4.97824e-22
lnc-C11orf71-1:2	-3.29097	7.67304e-24	5.16303e-22
lnc-TACC2-3:4	-3.32505	8.2571e-24	5.54707e-22
lnc-MTHFSD-3:1	-2.77245	8.43645e-24	5.65841e-22
lnc-AP000295.9.1-1:1	-2.5166	1.01766e-23	6.81452e-22
lnc-TACC2-3:1	-3.09932	1.08035e-23	7.22274e-22
lnc-CREBL2-2:1	-2.40295	1.10153e-23	7.35251e-22
lnc-MLL3-3:1	-1.78925	1.24865e-23	8.32112e-22
lnc-RP11-383H13.1.1-5:1	-1.86457	1.2694e-23	8.44589e-22
lnc-RNF13-4:1	-1.92193	1.32851e-23	8.82503e-22
lnc-KIF25-2:3	-3.00136	1.42501e-23	9.45098e-22
lnc-BMP2K-1:12	-2.21049	1.87557e-23	1.2381e-21
lnc-BMP2K-1:1	-2.21049	1.87565e-23	1.2381e-21
lnc-BMP2K-1:2	-2.21049	1.87572e-23	1.2381e-21
lnc-MUC19-1:1	-3.27309	1.97404e-23	1.30093e-21
lnc-COLEC10-1:1	-2.8566	2.18383e-23	1.43691e-21
lnc-USP10-1:1	-2.70729	2.31933e-23	1.52365e-21
lnc-IL28RA-2:1	-2.14474	2.43639e-23	1.59802e-21
lnc-SNX31-2:1	-2.62168	2.94576e-23	1.92908e-21
lnc-PTGES2-1:14	-2.07909	3.44924e-23	2.25524e-21
lnc-BEND2-2:1	-2.52599	3.74754e-23	2.44643e-21
lnc-ACAN-3:1	-4.11587	3.90606e-23	2.54592e-21
lnc-ATXN7-7:6	-2.58782	4.47777e-23	2.91398e-21
lnc-MPV17L-1:2	-2.41442	4.74348e-23	3.08208e-21
lnc-MPV17L-1:1	-2.41449	4.85772e-23	3.15138e-21
lnc-SNX31-2:2	-2.62196	4.87587e-23	3.15823e-21
lnc-RHOQ-2:1	-1.52285	4.95268e-23	3.20299e-21
lnc-ATXN7-7:2	-2.58674	5.29915e-23	3.42174e-21
lnc-CALR-3:2	-1.87907	5.3405e-23	3.44309e-21
lnc-DDR2-1:1	-3.01643	6.06204e-23	3.90223e-21
lnc-AMPD3-3:1	-2.37498	6.48649e-23	4.169e-21
lnc-CC2D2A-2:1	-2.3236	6.61618e-23	4.24579e-21
lnc-GADD45GIP1-1:1	-1.85693	6.89458e-23	4.41763e-21
lnc-MRPL39-9:5	-2.41014	7.08619e-23	4.53342e-21
lnc-CCDC88C-3:1	-2.55451	7.63575e-23	4.8775e-21
lnc-PTGES2-1:13	-2.00689	7.66067e-23	4.88591e-21
lnc-CALR-1:1	-1.81035	8.50127e-23	5.41374e-21
lnc-G3BP1-1:1	-2.63594	8.60728e-23	5.47286e-21
lnc-RNF214-1:1	-1.90477	9.25176e-23	5.86326e-21
lnc-RNF214-1:2	-1.90477	9.25289e-23	5.86326e-21
lnc-RNF214-1:3	-1.90472	9.26357e-23	5.86326e-21
lnc-MRPL39-9:6	-2.43045	9.40786e-23	5.94554e-21
lnc-CTD-2117L12.1.1-5:1	-1.96761	9.61492e-23	6.06717e-21
lnc-MFAP4-4:2	-2.51151	9.71108e-23	6.10948e-21
lnc-MFAP4-4:3	-2.51152	9.71134e-23	6.10948e-21
lnc-GABPA-5:1	-2.56119	1.00685e-22	6.32459e-21
lnc-SMOC2-4:1	-3.0297	1.13031e-22	7.07935e-21
lnc-SMOC2-4:2	-3.02969	1.13041e-22	7.07935e-21
lnc-SPARC-2:3	-2.61271	1.26321e-22	7.89917e-21
lnc-LPP-6:4	-1.96516	1.34643e-22	8.40691e-21
lnc-C1orf201-2:3	-2.34851	1.45715e-22	9.08459e-21
lnc-C1orf201-2:6	-2.34903	1.4768e-22	9.17285e-21
lnc-C1orf201-2:5	-2.34903	1.47681e-22	9.17285e-21
lnc-C1orf201-2:1	-2.3488	1.47793e-22	9.17285e-21
lnc-COLEC10-1:2	-2.8533	1.62075e-22	1.00443e-20
lnc-C11orf71-1:1	-3.13901	1.63323e-22	1.00916e-20
lnc-C11orf71-1:3	-3.13901	1.63324e-22	1.00916e-20
lnc-C11orf71-1:5	-3.13822	1.63829e-22	1.01078e-20
lnc-ADRA1B-3:2	-2.56046	1.65438e-22	1.0192e-20
lnc-SLC25A25-2:2	-1.90703	1.75556e-22	1.07993e-20
lnc-SVIL-5:1	-2.25141	1.76291e-22	1.08285e-20
lnc-ESR1-3:1	-2.17583	1.76893e-22	1.08494e-20
lnc-ESR1-3:2	-2.17577	1.773e-22	1.08584e-20
lnc-LAX1-2:1	-2.36342	1.88267e-22	1.15131e-20
lnc-ESR1-3:3	-2.17646	1.90473e-22	1.16309e-20
lnc-TRPM6-4:2	-2.21242	1.93339e-22	1.17886e-20
lnc-C1orf61-2:1	-1.21467	2.02452e-22	1.23262e-20
lnc-C3orf32-2:5	-2.54713	2.29869e-22	1.39749e-20
lnc-C1orf61-2:2	-1.20215	2.43095e-22	1.47574e-20
lnc-TACC2-3:3	-3.09158	2.54053e-22	1.54002e-20
lnc-DCHS1-1:2	-2.78433	2.60503e-22	1.57682e-20
lnc-CALR-2:1	-1.76136	2.61641e-22	1.58141e-20
lnc-KIF25-1:1	-3.01701	2.6366e-22	1.5913e-20
lnc-PTGES2-1:4	-1.91513	2.84115e-22	1.71227e-20
lnc-CARD6-3:4	-3.83785	2.87178e-22	1.72822e-20
lnc-CTD-2547L24.3.1-6:1	-2.52684	3.09457e-22	1.85961e-20
lnc-ATP4A-1:7	-2.05207	3.34532e-22	2.00738e-20
lnc-PTGES2-1:8	-1.88088	3.705e-22	2.22001e-20
lnc-C3orf32-2:8	-2.31963	3.71818e-22	2.22369e-20
lnc-C3orf32-2:3	-2.31961	3.72183e-22	2.22369e-20
lnc-TNFRSF11B-2:4	-2.84123	3.75203e-22	2.23765e-20
lnc-SF3B1-1:1	-2.13958	3.75597e-22	2.23765e-20
lnc-MAB21L1-3:3	-2.44089	3.81431e-22	2.26771e-20
lnc-MAB21L1-3:1	-2.44088	3.81733e-22	2.26771e-20
lnc-TNFRSF11B-2:2	-2.84051	3.84926e-22	2.2833e-20
lnc-TNFRSF11B-2:1	-2.84077	3.85454e-22	2.2833e-20
lnc-C3orf32-2:4	-2.29372	3.91915e-22	2.31826e-20
lnc-TNFRSF11B-2:5	-2.83336	4.09491e-22	2.41879e-20
lnc-DCHS1-1:3	-2.78765	4.19063e-22	2.47182e-20
lnc-DAO-1:1	-2.35637	4.32628e-22	2.54822e-20
lnc-NIPAL3-1:3	-2.25086	4.41161e-22	2.5948e-20
lnc-COLEC10-1:6	-2.86316	4.42791e-22	2.60071e-20
lnc-COLEC10-1:5	-2.8633	4.44769e-22	2.60864e-20
lnc-COLEC10-1:3	-2.8622	4.56466e-22	2.66974e-20
lnc-COLEC10-1:4	-2.8622	4.56471e-22	2.66974e-20
lnc-TNNI1-1:1	-2.98612	4.67523e-22	2.73054e-20
lnc-RGS5-1:11	-2.37812	4.83817e-22	2.82175e-20
lnc-RGS5-1:9	-2.37834	4.86608e-22	2.83068e-20
lnc-RGS5-1:3	-2.37833	4.86711e-22	2.83068e-20
lnc-RGS5-1:5	-2.37727	5.15023e-22	2.99116e-20
lnc-BHLHB9-1:1	-2.7919	5.57942e-22	3.23591e-20
lnc-CTH-6:8	-2.60615	5.63396e-22	3.26299e-20
lnc-CTH-6:6	-2.60613	5.64559e-22	3.26518e-20
lnc-BHLHB9-1:2	-2.79087	5.8403e-22	3.36868e-20
lnc-BHLHB9-1:8	-2.79087	5.84075e-22	3.36868e-20
lnc-TSTA3-1:4	-2.05308	5.95138e-22	3.42339e-20
lnc-TSTA3-1:3	-2.05308	5.95207e-22	3.42339e-20
lnc-COMMD2-2:2	-1.85696	6.19029e-22	3.55548e-20
lnc-TNFRSF11B-2:3	-2.83844	6.27958e-22	3.60179e-20
lnc-PTGES2-1:9	-1.95434	6.41665e-22	3.67535e-20
lnc-ILK-1:1	-2.84481	6.45391e-22	3.6916e-20
lnc-PTGES2-1:7	-1.85938	6.572e-22	3.75398e-20
lnc-DCHS1-1:1	-2.78013	7.11416e-22	4.0581e-20
lnc-SPRED2-17:1	-1.94537	7.86952e-22	4.48282e-20
lnc-PTGES2-1:1	-1.86877	7.90707e-22	4.49805e-20
lnc-GLRA1-2:1	-2.55536	8.0395e-22	4.56714e-20
lnc-G3BP1-1:3	-2.52435	8.19845e-22	4.65108e-20
lnc-GLRA1-2:2	-2.55711	8.44005e-22	4.78162e-20
lnc-C3orf32-2:6	-2.11881	9.25097e-22	5.23391e-20
lnc-PTGES2-1:3	-1.946	9.84905e-22	5.56471e-20
lnc-CTD-2547L24.3.1-2:1	-2.54735	1.04506e-21	5.8966e-20
lnc-CKS1B-1:6	-1.6087	1.13565e-21	6.39901e-20
lnc-DDR2-2:2	-2.72042	1.14302e-21	6.43182e-20
lnc-PTGES2-1:11	-1.90894	1.15779e-21	6.50618e-20
lnc-PTGES2-1:2	-1.90911	1.1597e-21	6.5081e-20
lnc-STX6-4:1	-2.11004	1.24426e-21	6.9732e-20
lnc-PTGES2-1:10	-1.87921	1.28196e-21	7.17484e-20
lnc-CHRM3-1:1	-2.45039	1.58574e-21	8.86311e-20
lnc-DYSF-10:1	-2.18524	1.70616e-21	9.52337e-20
lnc-RP11-1021N1.1.1-1:1	-2.0955	1.82799e-21	1.01897e-19
lnc-DDR2-2:4	-2.76902	1.87118e-21	1.04165e-19
lnc-NIPAL3-1:2	-2.27849	1.88129e-21	1.04587e-19
lnc-IL1B-1:1	-2.51245	1.8904e-21	1.04954e-19
lnc-LPP-6:3	-1.92653	1.89698e-21	1.05179e-19
lnc-NUF2-3:1	-2.41563	1.97073e-21	1.09122e-19
lnc-DACT2-1:1	-3.077	1.99832e-21	1.10503e-19
lnc-TPP1-1:2	-2.74788	2.23511e-21	1.23433e-19
lnc-FKBP4-4:1	-2.41673	2.29986e-21	1.2684e-19
lnc-DACT2-3:1	-3.07635	2.31088e-21	1.27279e-19
lnc-SLC25A25-2:1	-1.87766	2.59287e-21	1.42622e-19
lnc-MYEOV-3:1	-2.81258	2.67483e-21	1.46935e-19
lnc-MFAP4-4:5	-2.8834	2.73599e-21	1.50097e-19
lnc-GARNL3-3:1	-1.82849	2.99967e-21	1.64346e-19
lnc-TMEM8B-1:2	-2.29608	3.07617e-21	1.68315e-19
lnc-AC016757.3.1-1:3	-1.96109	3.23637e-21	1.76619e-19
lnc-AC016757.3.1-1:1	-1.96109	3.23642e-21	1.76619e-19
lnc-PTGES2-1:6	-1.94921	3.49643e-21	1.90557e-19
lnc-CASP6-1:1	-3.03531	3.50856e-21	1.90969e-19
lnc-DDX60-4:1	-2.29808	3.63159e-21	1.97406e-19
lnc-AC016757.3.1-1:4	-1.928	4.03085e-21	2.18823e-19
lnc-DCHS1-1:4	-2.78243	4.0658e-21	2.20433e-19
lnc-MTHFSD-2:7	-2.00419	4.08139e-21	2.2068e-19
lnc-HMGB2-13:3	-1.38487	4.0844e-21	2.2068e-19
lnc-HMGB2-13:1	-1.38487	4.08628e-21	2.2068e-19
lnc-G3BP1-1:2	-2.52989	4.09734e-21	2.20991e-19
lnc-EBF1-7:1	-1.90133	4.1247e-21	2.22178e-19
lnc-TCF7L1-1:3	-1.54312	4.65508e-21	2.50423e-19
lnc-CPA3-2:5	-3.14736	5.07446e-21	2.72631e-19
lnc-CKS1B-1:4	-1.55956	5.83872e-21	3.13287e-19
lnc-SWI5-1:2	-2.27923	6.15958e-21	3.30077e-19
lnc-CKS1B-1:3	-1.56086	6.67198e-21	3.57075e-19
lnc-NTRK3-5:1	-3.45889	6.9751e-21	3.72818e-19
lnc-CDK16-1:1	-2.67333	7.15207e-21	3.81786e-19
lnc-CDK16-1:2	-2.67659	7.45142e-21	3.97256e-19
lnc-FSIP1-5:2	-2.65201	8.13756e-21	4.33281e-19
lnc-JAM3-4:1	-3.24759	8.16464e-21	4.34167e-19
lnc-APOA2-2:1	-2.57275	8.59418e-21	4.56425e-19
lnc-CKS1B-1:1	-1.54987	8.83592e-21	4.68664e-19
lnc-ECHDC3-6:1	-2.6821	8.87944e-21	4.70373e-19
lnc-TMBIM1-3:1	-2.00401	9.07573e-21	4.80159e-19
lnc-FSIP1-5:1	-2.65868	9.45848e-21	4.99773e-19
lnc-CASP3-3:1	-2.91119	9.60951e-21	5.07109e-19
lnc-SWI5-1:1	-2.42998	9.73322e-21	5.12987e-19
lnc-ABHD12-2:1	-2.32229	1.03024e-20	5.42296e-19
lnc-MFAP4-4:1	-2.91972	1.09196e-20	5.74058e-19
lnc-NCF1-1:4	-1.94436	1.1062e-20	5.80809e-19
lnc-EIF4EBP1-3:1	-2.38857	1.11304e-20	5.83666e-19
lnc-NCF1-1:1	-2.20572	1.1281e-20	5.90819e-19
lnc-CSTB-1:14	-2.4126	1.1403e-20	5.96456e-19
lnc-ALPL-1:1	-1.76833	1.15311e-20	6.02396e-19
lnc-MYH11-2:3	-2.02699	1.17209e-20	6.11545e-19
lnc-NIPAL3-2:1	-2.3991	1.20751e-20	6.29235e-19
lnc-ADAMTS9-6:1	-2.37973	1.21837e-20	6.34102e-19
lnc-PSD3-3:5	-2.42777	1.49452e-20	7.76851e-19
lnc-GTF2IRD2-2:2	-2.05044	1.6258e-20	8.44037e-19
lnc-MOCS1-1:2	-2.28716	1.66657e-20	8.64121e-19
lnc-MOCS1-1:3	-2.28683	1.69212e-20	8.75852e-19
lnc-CKS1B-1:5	-1.53779	1.6934e-20	8.75852e-19
lnc-MOCS1-1:7	-2.28666	1.7342e-20	8.95838e-19
lnc-GTF2IRD2-2:3	-2.07703	1.74191e-20	8.98704e-19
lnc-SERPINI1-20:1	-2.55575	1.77593e-20	9.15121e-19
lnc-NIPAL3-3:1	-2.39156	1.87307e-20	9.63983e-19
lnc-TPPP-1:3	-1.93956	1.93151e-20	9.9283e-19
lnc-POU4F2-2:1	-1.90947	1.93751e-20	9.94683e-19
lnc-COX6B1-1:1	-2.44205	1.97581e-20	1.0131e-18
lnc-PSD3-3:6	-2.41528	2.06738e-20	1.05874e-18
lnc-RNLS-1:1	-2.37437	2.24188e-20	1.14669e-18
lnc-MRPL39-9:1	-2.24115	2.3424e-20	1.19664e-18
lnc-NBEA-4:2	-2.22074	2.35943e-20	1.20386e-18
lnc-TNFAIP6-1:1	-2.66203	2.51354e-20	1.28092e-18
lnc-SYNE1-1:1	-2.08799	3.02732e-20	1.54086e-18
lnc-CHI3L2-1:5	-1.43495	3.47353e-20	1.76581e-18
lnc-ATXN7-7:10	-2.42827	3.5072e-20	1.78075e-18
lnc-ANKK1-3:1	-3.87876	3.64365e-20	1.84778e-18
lnc-NCF1-1:2	-1.92612	3.82244e-20	1.93608e-18
lnc-NCF1-2:1	-2.16004	3.86927e-20	1.95742e-18
lnc-TMBIM1-2:4	-1.4753	5.179e-20	2.61681e-18
lnc-ENTPD6-2:1	-2.17854	5.20198e-20	2.62523e-18
lnc-PPAPDC1A-1:1	-1.98342	5.41462e-20	2.72923e-18
lnc-PRR15L-2:2	-2.79992	6.01266e-20	3.027e-18
lnc-C12orf39-1:1	-2.47716	6.07397e-20	3.05417e-18
lnc-MOCS1-1:1	-2.62942	6.31865e-20	3.17337e-18
lnc-NIPAL3-1:1	-1.91854	6.38362e-20	3.20213e-18
lnc-TMEM8B-1:3	-2.24289	6.86141e-20	3.43765e-18
lnc-ATXN7-7:9	-2.41065	6.88696e-20	3.4463e-18
lnc-CD79A-1:1	-3.45387	7.3315e-20	3.66434e-18
lnc-GOLGA2-1:1	-2.379	7.35037e-20	3.66936e-18
lnc-TMEM120B-1:1	-1.72712	7.70267e-20	3.84062e-18
lnc-TPP1-1:3	-2.55497	8.555e-20	4.26049e-18
lnc-ZNF780A-2:1	-2.08967	9.53306e-20	4.7419e-18
lnc-POU4F2-3:2	-1.79319	9.6935e-20	4.81594e-18
lnc-OR2A4-1:1	-2.71201	9.99547e-20	4.96004e-18
lnc-UBLCP1-9:1	-2.34263	1.04198e-19	5.16443e-18
lnc-DNHD1-4:1	-2.44918	1.05544e-19	5.22493e-18
lnc-ATXN7-8:2	-2.16525	1.15026e-19	5.68757e-18
lnc-ATRN-2:1	-2.92325	1.15766e-19	5.71735e-18
lnc-AC110373.1-6:1	-2.8201	1.30046e-19	6.41496e-18
lnc-SLC25A44-1:2	-1.4235	1.30538e-19	6.43163e-18
lnc-ENDOV-1:1	-2.41212	1.5844e-19	7.79712e-18
lnc-CXCR6-1:1	-1.69621	1.74118e-19	8.55854e-18
lnc-FAM132B-1:1	-1.93427	1.78716e-19	8.77418e-18
lnc-SVIL-5:2	-2.18087	1.99512e-19	9.78361e-18
lnc-AC091172.1-3:1	-1.91065	2.11989e-19	1.03832e-17
lnc-SPARC-2:4	-2.43169	2.39808e-19	1.1732e-17
lnc-FAM129B-4:1	-1.85649	2.41323e-19	1.17922e-17
lnc-ZNF79-1:1	-1.79872	2.46091e-19	1.20111e-17
lnc-CC2D2A-2:2	-2.18084	2.55206e-19	1.24414e-17
lnc-MOCS1-1:4	-2.23716	2.55585e-19	1.24452e-17
lnc-SPARC-2:1	-2.43784	2.79142e-19	1.35651e-17
lnc-SPARC-2:2	-2.43784	2.79235e-19	1.35651e-17
lnc-NCF1-3:1	-1.90343	3.00229e-19	1.45679e-17
lnc-MAB21L1-6:1	-2.48376	3.05309e-19	1.47972e-17
lnc-NBEA-4:1	-2.1861	3.09019e-19	1.49595e-17
lnc-METTL14-3:8	-2.42787	3.26584e-19	1.57915e-17
lnc-DYSF-9:1	-2.15814	3.43858e-19	1.66074e-17
lnc-ITGA6-2:4	-2.10654	3.48588e-19	1.68163e-17
lnc-CTH-6:1	-2.20512	3.52623e-19	1.69913e-17
lnc-DISP1-1:7	-1.76819	3.83702e-19	1.84675e-17
lnc-PTPN20B-2:1	-2.25891	4.01107e-19	1.92828e-17
lnc-SMEK1-2:1	-2.42588	4.07497e-19	1.95674e-17
lnc-NBEA-4:3	-2.18224	4.12742e-19	1.97964e-17
lnc-GYS2-1:1	-2.42766	4.34625e-19	2.08219e-17
lnc-ALPK1-4:1	-3.10173	4.84938e-19	2.32056e-17
lnc-NUP153-1:3	-2.25603	4.87151e-19	2.32432e-17
lnc-NUP153-1:1	-2.25603	4.87172e-19	2.32432e-17
lnc-NUP153-1:2	-2.25594	4.874e-19	2.32432e-17
lnc-PRR15L-5:4	-2.29691	5.1364e-19	2.44664e-17
lnc-RRBP1-1:1	-1.80515	5.28022e-19	2.51227e-17
lnc-CDC42BPG-2:1	-2.32399	5.66297e-19	2.6913e-17
lnc-PRR15L-5:2	-2.29694	5.91206e-19	2.80648e-17
lnc-BX255923.1-4:1	-2.45942	5.98915e-19	2.83982e-17
lnc-ADAMTS8-2:1	-2.98182	6.92353e-19	3.27913e-17
lnc-BLID-2:2	-2.64899	7.40489e-19	3.50313e-17
lnc-DISP1-1:9	-1.75838	7.79481e-19	3.6834e-17
lnc-BLID-2:4	-2.65821	8.01052e-19	3.78104e-17
lnc-PRR15L-5:1	-2.29149	8.08045e-19	3.80972e-17
lnc-PRR15L-5:7	-2.29141	8.12781e-19	3.82366e-17
lnc-PRR15L-5:6	-2.29141	8.1284e-19	3.82366e-17
lnc-MEIS1-8:1	-1.8715	8.21636e-19	3.86067e-17
lnc-MAP3K4-2:2	-2.2932	8.2444e-19	3.86947e-17
lnc-PRR15L-5:5	-2.29106	8.3638e-19	3.92109e-17
lnc-TCF12-1:2	-2.49227	8.81634e-19	4.12413e-17
lnc-TCF12-1:1	-2.49227	8.81673e-19	4.12413e-17
lnc-PRR15L-5:3	-2.28816	9.61495e-19	4.49245e-17
lnc-UNC5CL-1:1	-2.62888	9.83604e-19	4.59059e-17
lnc-LUC7L3-1:1	-1.91224	1.11714e-18	5.20799e-17
lnc-BLID-2:6	-2.6925	1.19015e-18	5.54211e-17
lnc-SLC2A8-1:1	-1.78721	1.25698e-18	5.84678e-17
lnc-PPAP2B-2:3	-2.69156	1.2785e-18	5.94024e-17
lnc-ACLY-1:1	-1.76404	1.28083e-18	5.94442e-17
lnc-JAM3-3:9	-2.85237	1.37239e-18	6.36228e-17
lnc-UBASH3B-2:3	-2.62269	1.38708e-18	6.42321e-17
lnc-AC016757.3.1-2:1	-1.66032	1.45027e-18	6.70836e-17
lnc-CGNL1-2:2	-2.43473	1.49727e-18	6.91806e-17
lnc-ST3GAL6-3:2	-1.61846	1.53171e-18	7.06935e-17
lnc-POU4F2-3:1	-1.71127	1.71169e-18	7.89124e-17
lnc-ZNF79-1:2	-1.82396	1.72092e-18	7.92498e-17
lnc-TUBA3D-1:2	-2.1292	1.80775e-18	8.31564e-17
lnc-MITD1-2:1	-2.04029	1.94388e-18	8.93197e-17
lnc-UBE2E3-1:4	-1.77938	2.00164e-18	9.17761e-17
lnc-UBE2E3-1:3	-1.77938	2.00175e-18	9.17761e-17
lnc-ATPAF1-AS1-2:2	2.0051	2.00984e-18	9.20455e-17
lnc-DNAJB12-1:1	-1.84413	2.15701e-18	9.86768e-17
lnc-EDDM3A-1:1	-1.74012	2.24048e-18	1.02382e-16
lnc-CD3E-1:1	-2.28095	2.33135e-18	1.06418e-16
lnc-C1orf201-2:2	-2.21088	2.65379e-18	1.21003e-16
lnc-RHOQ-1:1	-1.53977	2.83508e-18	1.29128e-16
lnc-CSTB-1:5	-2.33528	2.92442e-18	1.33052e-16
lnc-TUBB-13:1	-1.75337	2.93865e-18	1.33553e-16
lnc-TTC24-1:1	-1.32379	3.01521e-18	1.36882e-16
lnc-TP63-1:1	-2.51958	3.02737e-18	1.37285e-16
lnc-NKX2-4-5:2	-1.62807	3.14389e-18	1.42413e-16
lnc-TIPARP-4:1	-2.03057	3.20316e-18	1.4494e-16
lnc-CYB561-2:1	-2.85658	3.21029e-18	1.45105e-16
lnc-USP10-2:1	-2.42932	3.53875e-18	1.59778e-16
lnc-ATPAF1-AS1-2:3	2.0206	3.55115e-18	1.60164e-16
lnc-GPR65-1:14	-1.70754	3.67742e-18	1.65679e-16
lnc-RRP8-1:1	-2.23161	4.20498e-18	1.89242e-16
lnc-NKX2-4-2:2	-1.59453	4.78751e-18	2.14997e-16
lnc-NKX2-4-2:6	-1.59453	4.7876e-18	2.14997e-16
lnc-DNHD1-3:1	-2.22889	4.90055e-18	2.19832e-16
lnc-SHC1-1:1	-1.37255	4.93213e-18	2.21011e-16
lnc-NLGN1-1:6	-2.8845	5.11897e-18	2.29136e-16
lnc-ECHDC3-7:1	-2.38502	5.63506e-18	2.51966e-16
lnc-TMEM120B-2:1	-1.73889	5.7245e-18	2.5569e-16
lnc-SERP2-1:2	-1.56576	6.75464e-18	3.01379e-16
lnc-NBEA-8:1	-2.47564	7.31018e-18	3.25816e-16
lnc-RPL12-1:1	-1.72139	7.40973e-18	3.299e-16
lnc-KCNJ2-4:1	-2.7875	7.4508e-18	3.31373e-16
lnc-RP11-80A15.1.1-12:1	-2.70588	7.50962e-18	3.33633e-16
lnc-AKIRIN1-1:1	-2.21381	7.61941e-18	3.37796e-16
lnc-AKIRIN1-1:4	-2.21381	7.61958e-18	3.37796e-16
lnc-CERKL-2:2	-1.76656	8.21554e-18	3.63828e-16
lnc-NEU1-3:1	-1.83829	8.41417e-18	3.72229e-16
lnc-FSIP1-5:3	-2.49914	8.47268e-18	3.74418e-16
lnc-CYB561-3:1	-2.91037	8.67278e-18	3.82855e-16
lnc-CAP2-3:1	-2.8405	8.71492e-18	3.84307e-16
lnc-DHRS4L2-2:3	-2.64084	1.03137e-17	4.53852e-16
lnc-DHRS4L2-2:4	-2.64084	1.03138e-17	4.53852e-16
lnc-FOXD4L4-2:6	-1.47236	1.15689e-17	5.08544e-16
lnc-MUC22-1:6	-2.16102	1.21205e-17	5.31847e-16
lnc-MUC22-1:5	-2.16102	1.21246e-17	5.31847e-16
lnc-MSX2-4:6	-1.68692	1.30229e-17	5.70647e-16
lnc-MEIS1-2:1	-1.77404	1.41298e-17	6.185e-16
lnc-THBS4-3:1	-1.78669	1.54165e-17	6.74113e-16
lnc-CELF2-4:1	-2.30162	1.55712e-17	6.80159e-16
lnc-FSIP1-6:3	-2.487	1.58518e-17	6.9169e-16
lnc-FSIP1-6:2	-2.48429	1.73921e-17	7.58106e-16
lnc-DISP1-1:3	-1.58411	1.80943e-17	7.8789e-16
lnc-DISP1-1:10	-1.58385	1.8566e-17	8.07583e-16
lnc-DISP1-1:8	-1.58366	1.85999e-17	8.08213e-16
lnc-DISP1-1:6	-1.5836	1.86439e-17	8.09213e-16
lnc-DISP1-1:4	-1.58359	1.86619e-17	8.09213e-16
lnc-DISP1-1:5	-1.58359	1.87133e-17	8.09342e-16
lnc-DISP1-1:1	-1.58354	1.87165e-17	8.09342e-16
lnc-DISP1-1:2	-1.58365	1.87232e-17	8.09342e-16
lnc-NKX2-4-2:1	-1.56042	1.87804e-17	8.09862e-16
lnc-NKX2-4-2:5	-1.56042	1.87812e-17	8.09862e-16
lnc-DISP1-1:13	-1.58358	1.87937e-17	8.09862e-16
lnc-DISP1-1:15	-1.5836	1.88386e-17	8.10956e-16
lnc-AC016757.3.1-2:3	-1.61118	1.91869e-17	8.25096e-16
lnc-AC016757.3.1-2:2	-1.61116	1.93925e-17	8.32647e-16
lnc-PCSK2-4:1	-1.73695	1.94025e-17	8.32647e-16
lnc-TPP1-1:1	-2.41238	2.1386e-17	9.16821e-16
lnc-CTH-6:2	-2.64134	2.14965e-17	9.20608e-16
lnc-CTH-6:4	-2.64443	2.16595e-17	9.26634e-16
lnc-STIM2-11:2	-2.37188	2.23157e-17	9.53725e-16
lnc-PLCD1-1:5	-1.53846	2.31878e-17	9.89982e-16
lnc-PLCD1-1:12	-1.53838	2.33438e-17	9.9562e-16
lnc-GYPC-2:1	-2.23821	2.63131e-17	1.12111e-15
lnc-MICALCL-7:1	-1.59891	2.94284e-17	1.25256e-15
lnc-PLCD4-1:3	-2.58493	3.16863e-17	1.34729e-15
lnc-TTLL7-2:8	-1.80119	3.19426e-17	1.35679e-15
lnc-FSIP1-6:1	-2.46595	3.26808e-17	1.38673e-15
lnc-LEPREL1-3:1	-2.97613	3.40405e-17	1.44296e-15
lnc-GYPC-2:2	-2.27001	3.60096e-17	1.52487e-15
lnc-CTH-6:3	-2.59619	3.65022e-17	1.54416e-15
lnc-GYPC-2:3	-2.26911	3.68524e-17	1.55739e-15
lnc-MRGPRF-4:1	-2.54805	3.77474e-17	1.59359e-15
lnc-NDUFAF2-2:2	-2.14532	3.85517e-17	1.6259e-15
lnc-ESR1-3:5	-1.89602	3.89188e-17	1.63971e-15
lnc-NDUFAF2-2:1	-2.14486	3.99101e-17	1.67978e-15
lnc-TOR1AIP1-3:1	-1.40183	3.99882e-17	1.68136e-15
lnc-FLNB-3:1	-1.60019	4.19718e-17	1.76298e-15
lnc-MRGPRF-4:2	-2.54453	4.37157e-17	1.83438e-15
lnc-C4BPA-1:1	-2.05346	4.47627e-17	1.87642e-15
lnc-TTC24-2:2	-1.23352	4.65609e-17	1.94984e-15
lnc-TTC24-2:1	-1.23361	4.72003e-17	1.97463e-15
lnc-TTLL7-2:10	-1.77922	4.8278e-17	2.01768e-15
lnc-CSTB-1:3	-2.26518	4.89214e-17	2.04252e-15
lnc-SERP2-1:6	-1.54132	4.9253e-17	2.0543e-15
lnc-MTHFSD-2:2	-1.70762	5.10496e-17	2.12602e-15
lnc-MTHFSD-2:1	-1.70762	5.10749e-17	2.12602e-15
lnc-WDR69-4:1	-2.18137	5.41453e-17	2.25158e-15
lnc-MEIS1-2:3	-1.7253	5.5296e-17	2.29713e-15
lnc-LRP12-3:1	-2.58133	5.73507e-17	2.38011e-15
lnc-CHI3L2-1:7	-1.63335	5.90422e-17	2.44787e-15
lnc-PRKAG2-1:1	-1.47545	6.18461e-17	2.56156e-15
lnc-CRTAP-2:1	-1.56719	6.32692e-17	2.6179e-15
lnc-GRIK3-2:1	2.36699	6.66782e-17	2.75621e-15
lnc-RCVRN-1:1	-2.4256	6.83043e-17	2.82062e-15
lnc-RCVRN-1:2	-2.42563	6.83726e-17	2.82064e-15
lnc-FAM212B-4:1	-1.34973	6.94512e-17	2.8623e-15
lnc-MTHFSD-2:5	-1.69715	7.28002e-17	2.99735e-15
lnc-SPARC-2:5	-2.28352	7.36271e-17	3.0284e-15
lnc-GTDC1-3:2	-2.31885	7.53287e-17	3.09533e-15
lnc-CSTB-1:4	-2.26611	7.66095e-17	3.14485e-15
lnc-NOTCH2NL-1:1	2.43065	8.13359e-17	3.33557e-15
lnc-AC011366.3.1-6:1	-1.68266	8.7421e-17	3.58159e-15
lnc-MPZL3-3:1	-2.17536	8.78404e-17	3.59523e-15
lnc-NPTX1-2:1	-2.25981	8.80946e-17	3.60209e-15
lnc-ZNF691-3:2	-1.14158	8.97941e-17	3.66797e-15
lnc-ZNF691-3:1	-1.14138	9.07954e-17	3.70524e-15
lnc-MUC22-1:1	-1.96671	9.55244e-17	3.8944e-15
lnc-RP11-973F15.1.1-4:2	-2.29173	9.80129e-17	3.9892e-15
lnc-RP11-973F15.1.1-4:1	-2.29173	9.80416e-17	3.9892e-15
lnc-MLL3-4:1	-1.46804	1.01949e-16	4.14007e-15
lnc-NPTX1-2:4	-2.24396	1.02037e-16	4.14007e-15
lnc-NPTX1-2:2	-2.24397	1.02048e-16	4.14007e-15
lnc-NPTX1-2:3	-2.24458	1.02712e-16	4.16295e-15
lnc-ESR1-3:4	-1.87356	1.04326e-16	4.22424e-15
lnc-ALG13-2:5	-2.00855	1.06956e-16	4.3265e-15
lnc-ACLY-2:1	-1.74776	1.10692e-16	4.47329e-15
lnc-RALGPS2-3:2	-2.63568	1.11476e-16	4.50062e-15
lnc-MPZL3-3:2	-2.18445	1.23429e-16	4.97835e-15
lnc-MUC22-1:7	-1.95812	1.33302e-16	5.37136e-15
lnc-PDXK-1:1	-2.03282	1.36863e-16	5.50951e-15
lnc-MRGPRF-4:3	-2.49996	1.38098e-16	5.55382e-15
lnc-SH3BGRL2-10:1	2.83572	1.40254e-16	5.63508e-15
lnc-WDR77-1:1	-2.78191	1.46576e-16	5.8834e-15
lnc-WDR77-1:2	-2.78181	1.47018e-16	5.89545e-15
lnc-CNTN1-1:7	-3.51852	1.57248e-16	6.29355e-15
lnc-CNTN1-1:2	-3.51852	1.57248e-16	6.29355e-15
lnc-DISP1-1:11	-1.56193	1.57804e-16	6.30974e-15
lnc-HNRNPA1-3:1	-3.07958	1.63328e-16	6.52434e-15
lnc-MICALCL-5:1	-1.57301	1.72434e-16	6.88146e-15
lnc-GTDC1-3:1	-2.2749	1.87225e-16	7.46459e-15
lnc-TPPP-1:2	-1.74508	1.92964e-16	7.68601e-15
lnc-PHC1-3:1	-2.48637	1.9348e-16	7.69921e-15
lnc-OR6C1-1:1	-2.3491	1.96202e-16	7.80005e-15
lnc-PHC1-3:2	-2.48481	1.98194e-16	7.87173e-15
lnc-DNAH17-2:3	-1.8947	2.12148e-16	8.41789e-15
lnc-TMEM178-2:8	-1.88056	2.15848e-16	8.55654e-15
lnc-FBXL5-1:1	-1.97	2.34005e-16	9.2675e-15
lnc-M6PR-4:1	-2.51395	2.42287e-16	9.58635e-15
lnc-SMC1B-6:1	-2.18742	2.56349e-16	1.01331e-14
lnc-FAM72B-5:5	2.44024	2.66277e-16	1.05155e-14
lnc-SMC1B-6:2	-2.17815	2.78059e-16	1.09704e-14
lnc-FBXL5-2:1	-1.5532	2.92784e-16	1.15404e-14
lnc-ALOX15-2:3	-1.99708	3.31362e-16	1.30486e-14
lnc-MTX3-4:1	-1.76986	3.42822e-16	1.34871e-14
lnc-MUC22-1:8	-1.93364	3.60607e-16	1.41734e-14
lnc-ST3GAL6-3:6	-1.63509	3.79992e-16	1.49212e-14
lnc-CXCR6-1:2	-1.59463	3.80524e-16	1.4928e-14
lnc-BIN1-8:1	-2.23803	3.87298e-16	1.51794e-14
lnc-NOTCH2NL-3:1	2.55614	3.90064e-16	1.52735e-14
lnc-PHC1-1:1	-2.53321	4.5553e-16	1.78201e-14
lnc-STAG3L2-1:2	-2.28055	4.74912e-16	1.85436e-14
lnc-STAG3L2-1:1	-2.28055	4.74916e-16	1.85436e-14
lnc-FBXL5-2:2	-1.571	4.84e-16	1.88806e-14
lnc-RNF146-6:1	-2.50643	4.9942e-16	1.94386e-14
lnc-GTF2I-1:1	-2.27822	5.00601e-16	1.94386e-14
lnc-GTF2I-1:2	-2.27822	5.00608e-16	1.94386e-14
lnc-GTF2I-1:3	-2.27822	5.00616e-16	1.94386e-14
lnc-GTF2I-1:4	-2.27832	5.00643e-16	1.94386e-14
lnc-UNC5CL-1:5	-2.44683	5.20845e-16	2.02041e-14
lnc-CSTB-1:1	-2.20492	5.49958e-16	2.13136e-14
lnc-DYSF-8:2	-1.88415	5.69956e-16	2.2068e-14
lnc-CSTB-1:2	-2.20319	5.87665e-16	2.27325e-14
lnc-TOR1AIP2-3:3	-1.41023	5.88791e-16	2.27411e-14
lnc-TOR1AIP2-3:1	-1.41023	5.88981e-16	2.27411e-14
lnc-CBX5-2:2	-3.11981	6.06916e-16	2.34119e-14
lnc-FAM72B-5:3	2.48129	6.23646e-16	2.40349e-14
lnc-SLC10A7-4:1	-1.62379	6.33456e-16	2.43904e-14
lnc-A2M-3:1	-2.44094	7.06869e-16	2.71919e-14
lnc-CSTB-1:7	-2.21028	7.37674e-16	2.83507e-14
lnc-CSTB-1:10	-2.21028	7.38513e-16	2.83567e-14
lnc-CSTB-1:9	-2.20856	7.87532e-16	3.0211e-14
lnc-UBE2E3-1:5	-1.64952	8.3668e-16	3.20402e-14
lnc-EGR3-2:1	-1.82433	8.36755e-16	3.20402e-14
lnc-AL713998.1-1:2	-2.38833	8.6068e-16	3.28968e-14
lnc-AL713998.1-1:1	-2.38833	8.60709e-16	3.28968e-14
lnc-EGR3-2:2	-1.84139	8.81349e-16	3.36548e-14
lnc-HMG20A-2:2	-2.16326	9.03291e-16	3.4461e-14
lnc-KCNJ3-1:3	-1.53888	9.07941e-16	3.46066e-14
lnc-KCNJ3-1:1	-1.53864	9.17029e-16	3.4921e-14
lnc-HFM1-2:1	-2.21545	1.01933e-15	3.87813e-14
lnc-ZNF598-2:1	-1.51499	1.10032e-15	4.18243e-14
lnc-CSTB-1:11	-2.18099	1.30383e-15	4.95145e-14
lnc-HOXC4-4:4	-2.50588	1.3336e-15	5.05988e-14
lnc-SESN3-5:1	-2.02559	1.39549e-15	5.2899e-14
lnc-CTDSPL-4:1	-1.83276	1.41279e-15	5.3506e-14
lnc-AL353354.1-2:1	1.50262	1.51363e-15	5.72728e-14
lnc-DMAP1-1:1	2.19213	1.52944e-15	5.77705e-14
lnc-SLC6A9-10:1	2.19213	1.52956e-15	5.77705e-14
lnc-POU4F2-5:1	-1.56042	1.75186e-15	6.61065e-14
lnc-CBX5-2:3	-3.09006	1.89443e-15	7.14214e-14
lnc-CTC1-2:3	-1.98818	2.19343e-15	8.26193e-14
lnc-CMTM6-3:4	-1.52988	2.2582e-15	8.49821e-14
lnc-FST-5:1	-1.8363	2.3003e-15	8.64881e-14
lnc-CYB5R2-3:5	-2.01779	2.35074e-15	8.83047e-14
lnc-TOR1AIP2-3:4	-1.54653	2.42016e-15	9.07539e-14
lnc-TOR1AIP2-3:2	-1.54653	2.42031e-15	9.07539e-14
lnc-RUNDC3A-3:1	-2.14508	2.69862e-15	1.01099e-13
lnc-UBE2E3-1:6	-1.64873	2.96402e-15	1.10941e-13
lnc-AC015987.1-3:2	-2.33283	3.0189e-15	1.12795e-13
lnc-AC015987.1-3:4	-2.33283	3.01898e-15	1.12795e-13
lnc-MEF2D-1:1	-1.06899	3.33899e-15	1.24639e-13
lnc-SESN3-5:2	-2.00795	3.38543e-15	1.26156e-13
lnc-SESN3-5:3	-2.00795	3.38568e-15	1.26156e-13
lnc-SPRED2-18:1	-1.63838	3.65866e-15	1.36206e-13
lnc-CCDC85C-3:1	-1.99944	3.85141e-15	1.43251e-13
lnc-FAM47A-3:2	-1.48119	3.8548e-15	1.43251e-13
lnc-COQ4-2:1	-2.07083	4.04372e-15	1.50137e-13
lnc-ILKAP-2:1	-1.33737	4.45737e-15	1.65348e-13
lnc-RD3-3:1	2.38185	4.49279e-15	1.66514e-13
lnc-C9orf66-3:2	-2.02085	4.85085e-15	1.79624e-13
lnc-CTC1-2:2	-2.0071	4.99438e-15	1.84774e-13
lnc-NLGN2-2:1	-2.4738	5.1563e-15	1.90595e-13
lnc-DBF4-3:1	-1.82243	5.18281e-15	1.91405e-13
lnc-TSGA10-1:1	-1.83375	5.36985e-15	1.98137e-13
lnc-C12orf12-2:1	-2.57656	5.67497e-15	2.09209e-13
lnc-RUVBL1-2:1	-2.11491	5.81652e-15	2.14238e-13
lnc-KCNG4-2:1	-2.27312	6.04073e-15	2.22299e-13
lnc-SF3B2-2:1	-2.07106	6.48272e-15	2.38353e-13
lnc-C1orf191-3:1	-1.97702	6.6063e-15	2.42682e-13
lnc-CRHR1-3:1	-1.8672	6.87714e-15	2.52409e-13
lnc-ZNF780A-3:1	-2.00854	7.06997e-15	2.59257e-13
lnc-GS1-211B7.1.1-3:1	-1.64877	7.07822e-15	2.59331e-13
lnc-ATF3-1:2	-1.37188	7.90629e-15	2.89415e-13
lnc-CAP2-3:2	-2.86195	8.32762e-15	3.0457e-13
lnc-FZR1-4:1	-1.53415	8.52953e-15	3.1168e-13
lnc-ITGB6-4:1	-1.15351	8.53998e-15	3.11788e-13
lnc-FZR1-3:1	-1.52847	8.6503e-15	3.15539e-13
lnc-MUC22-1:4	-1.98153	8.66243e-15	3.15704e-13
lnc-DYSF-2:2	-1.88808	8.77121e-15	3.19389e-13
lnc-COQ4-1:2	-2.11126	9.29252e-15	3.38075e-13
lnc-FZR1-5:1	-1.54063	9.42493e-15	3.42593e-13
lnc-BLID-1:23	-2.10974	1.14788e-14	4.16886e-13
lnc-AC110373.1-6:3	-2.12152	1.23792e-14	4.49194e-13
lnc-POLR1A-1:1	-1.06789	1.24744e-14	4.52255e-13
lnc-MTX3-1:1	-2.36846	1.25259e-14	4.53725e-13
lnc-ALG13-2:1	-3.28773	1.27301e-14	4.60721e-13
lnc-C9orf66-3:1	-2.00664	1.29361e-14	4.6777e-13
lnc-POU4F2-4:1	-1.65433	1.30365e-14	4.7099e-13
lnc-WDR47-1:2	-1.74523	1.31787e-14	4.75713e-13
lnc-SHISA5-1:2	2.45943	1.32802e-14	4.78963e-13
lnc-UBE2E3-1:2	-1.61081	1.34885e-14	4.86053e-13
lnc-ADD3-12:1	-1.95355	1.35871e-14	4.88982e-13
lnc-EAF2-3:1	2.37964	1.35933e-14	4.88982e-13
lnc-FAM72B-5:2	1.79299	1.36326e-14	4.89971e-13
lnc-FAM72B-5:1	1.79174	1.41554e-14	5.08323e-13
lnc-ALG13-2:2	-3.28803	1.41738e-14	5.08544e-13
lnc-CNTN1-1:5	-3.54582	1.47293e-14	5.28019e-13
lnc-CPEB4-2:2	-1.48733	1.50669e-14	5.39658e-13
lnc-SESN3-1:1	-1.93772	1.67117e-14	5.98056e-13
lnc-SYNM-6:4	-1.96716	1.69694e-14	6.06754e-13
lnc-ADAM22-4:1	-1.70018	1.71674e-14	6.13308e-13
lnc-KY-2:1	-2.21926	1.73899e-14	6.20722e-13
lnc-SLC9A3R2-4:1	-1.61013	1.75014e-14	6.24166e-13
lnc-PRKACB-3:2	-2.01406	1.8621e-14	6.62961e-13
lnc-PRKACB-3:3	-2.01406	1.86211e-14	6.62961e-13
lnc-PRKACB-3:1	-2.01404	1.86655e-14	6.63974e-13
lnc-GS1-211B7.1.1-4:1	-1.64182	1.87661e-14	6.66982e-13
lnc-NOTCH2NL-1:2	2.46834	1.95135e-14	6.92953e-13
lnc-RUNDC3A-4:3	-2.23798	2.01126e-14	7.13621e-13
lnc-KBTBD12-3:1	-2.06695	2.08541e-14	7.39297e-13
lnc-RUNDC3A-4:2	-2.23619	2.16847e-14	7.6809e-13
lnc-GPATCH4-2:1	2.12099	2.26982e-14	8.03302e-13
lnc-CNTN1-1:8	-3.54803	2.32617e-14	8.22546e-13
lnc-DNHD1-5:1	-2.21527	2.34791e-14	8.29528e-13
lnc-ZNF503-AS2-11:8	-1.85622	2.41065e-14	8.50972e-13
lnc-KY-2:3	-2.17189	2.42494e-14	8.55292e-13
lnc-RUNDC3A-4:1	-2.23383	2.4384e-14	8.59308e-13
lnc-CNTN1-1:4	-3.54766	2.7156e-14	9.56185e-13
lnc-BTBD10-4:1	-1.48562	2.78802e-14	9.80854e-13
lnc-ADD3-3:2	-1.82736	2.81925e-14	9.91003e-13
lnc-AC112715.2.1-1:1	-1.89967	2.92609e-14	1.02769e-12
lnc-ST3GAL6-3:8	-1.50622	2.93343e-14	1.0294e-12
lnc-UBASH3B-2:4	-2.22454	3.01498e-14	1.05712e-12
lnc-PRSS27-2:8	-2.29298	3.05559e-14	1.07046e-12
lnc-PRSS27-2:7	-2.29059	3.09333e-14	1.08277e-12
lnc-ACSL1-4:1	-2.17186	3.19617e-14	1.11783e-12
lnc-ENDOD1-2:1	-1.93761	3.20883e-14	1.12131e-12
lnc-PGRMC2-3:3	-1.73185	3.2799e-14	1.14519e-12
lnc-MAP3K4-2:1	-2.04746	3.31373e-14	1.15602e-12
lnc-BLID-2:9	-2.21268	3.39531e-14	1.18349e-12
lnc-CDHR4-3:1	1.95337	3.40702e-14	1.18658e-12
lnc-ALPK1-2:5	-1.82001	3.46289e-14	1.20503e-12
lnc-ZNF33A-7:1	-1.40674	3.52409e-14	1.2253e-12
lnc-AP002414.1.1-1:1	-1.86387	3.59409e-14	1.24859e-12
lnc-CYB5R2-2:1	-1.75333	3.65431e-14	1.26845e-12
lnc-C1orf132-5:1	-1.64012	3.78313e-14	1.31207e-12
lnc-AC091435.1-8:1	-2.39914	3.80793e-14	1.31957e-12
lnc-RP11-298P3.4.1-2:3	-1.79946	3.91374e-14	1.35511e-12
lnc-CTH-4:3	-1.73978	4.06756e-14	1.4072e-12
lnc-ANKRD54-1:1	-1.87049	4.09566e-14	1.41574e-12
lnc-RP11-298P3.4.1-2:1	-1.79824	4.12344e-14	1.42416e-12
lnc-CTH-4:4	-1.73855	4.28629e-14	1.47918e-12
lnc-RP11-298P3.4.1-2:2	-1.7967	4.84948e-14	1.67214e-12
lnc-GYS2-1:2	-2.21544	5.26859e-14	1.81515e-12
lnc-NNMT-1:2	-2.31187	5.53645e-14	1.90586e-12
lnc-MGLL-5:1	-1.94599	5.63812e-14	1.93925e-12
lnc-EMP1-2:1	-2.09446	5.6884e-14	1.95493e-12
lnc-AL020996.1-4:1	-1.75262	6.05874e-14	2.07915e-12
lnc-COL21A1-4:1	-1.81788	6.05987e-14	2.07915e-12
lnc-GK-4:1	-1.80195	6.41723e-14	2.19995e-12
lnc-C3orf32-2:1	-1.95891	6.47776e-14	2.21887e-12
lnc-ZNF681-1:1	-2.04956	6.56313e-14	2.24626e-12
lnc-DNHD1-5:2	-2.18492	6.61872e-14	2.26343e-12
lnc-MUC19-1:2	-3.39661	6.6701e-14	2.27912e-12
lnc-SEC22C-4:1	-1.23924	6.73848e-14	2.3006e-12
lnc-TTC7B-4:1	-1.86141	6.94934e-14	2.37064e-12
lnc-MRGPRF-4:4	-2.27881	6.97168e-14	2.37631e-12
lnc-ZNF503-AS2-11:7	-1.82664	7.14645e-14	2.43389e-12
lnc-ZNF525-1:1	-2.23466	7.17496e-14	2.4416e-12
lnc-SLC25A41-3:1	-1.89289	7.25645e-14	2.46731e-12
lnc-CNR1-1:1	-1.37123	7.38299e-14	2.50829e-12
lnc-LYPD6-8:1	-1.8286	7.40639e-14	2.51418e-12
lnc-MUC19-1:3	-3.39967	7.45876e-14	2.5299e-12
lnc-AP002414.1.1-1:2	-1.83848	8.0604e-14	2.73173e-12
lnc-AL590708.2-1:1	-1.60506	8.12617e-14	2.75178e-12
lnc-ERN2-2:1	-2.49783	8.20074e-14	2.77364e-12
lnc-ADD3-3:1	-2.09489	8.20406e-14	2.77364e-12
lnc-CYB5R2-3:1	-1.85465	8.26851e-14	2.79316e-12
lnc-PPP1R3A-4:1	-2.17244	8.82412e-14	2.97843e-12
lnc-AC091132.2-7:1	-2.11145	8.87007e-14	2.99151e-12
lnc-WDR47-1:1	-1.68124	8.95377e-14	3.01729e-12
lnc-ST3GAL6-3:7	-1.47861	1.00747e-13	3.39228e-12
lnc-SEC22C-2:4	-1.23963	1.02288e-13	3.44139e-12
lnc-SEC22C-2:1	-1.2396	1.02469e-13	3.44467e-12
lnc-KY-2:2	-2.1302	1.03397e-13	3.47308e-12
lnc-TPGS2-5:1	-1.69123	1.06658e-13	3.57972e-12
lnc-MBNL1-7:1	-1.82145	1.07523e-13	3.60585e-12
lnc-AC110373.1-6:4	-2.04386	1.11939e-13	3.75089e-12
lnc-TMEM206-5:10	1.51619	1.23849e-13	4.14666e-12
lnc-NBPF6-3:1	-1.58948	1.27932e-13	4.27989e-12
lnc-COQ4-1:1	-1.89966	1.29106e-13	4.31572e-12
lnc-ALPK1-2:3	-1.82382	1.30564e-13	4.36093e-12
lnc-ATP1B3-3:1	-1.24913	1.36341e-13	4.54901e-12
lnc-ALPK1-2:2	-1.82539	1.36413e-13	4.54901e-12
lnc-NUP210-3:1	-2.30482	1.3867e-13	4.61694e-12
lnc-HDAC11-2:1	-2.30482	1.38673e-13	4.61694e-12
lnc-TMEM156-1:1	-1.57875	1.4074e-13	4.68202e-12
lnc-HPS3-3:2	-1.19708	1.51001e-13	5.01936e-12
lnc-RIC3-2:1	-2.3618	1.52464e-13	5.06394e-12
lnc-TM2D1-2:4	-1.83128	1.59556e-13	5.29528e-12
lnc-CMTM6-3:5	-1.44561	1.65056e-13	5.47343e-12
lnc-SMARCA5-1:1	-2.21885	1.67748e-13	5.55828e-12
lnc-EXD2-7:1	-1.93153	1.83751e-13	6.08367e-12
lnc-YES1-2:1	-2.35436	1.92638e-13	6.37284e-12
lnc-BHLHB9-1:9	-1.86613	1.94445e-13	6.4275e-12
lnc-AL391421.1-1:1	-2.10721	2.10691e-13	6.95899e-12
lnc-TMEM206-5:13	1.54075	2.16581e-13	7.14786e-12
lnc-SCCPDH-1:15	2.61642	2.20635e-13	7.27588e-12
lnc-CCDC151-2:1	-1.29531	2.21867e-13	7.31071e-12
lnc-C11orf41-6:1	-1.38937	2.26465e-13	7.45631e-12
lnc-AOX1-3:1	-1.59703	2.43064e-13	7.9965e-12
lnc-ZSWIM6-2:1	2.31012	2.48619e-13	8.1728e-12
lnc-MRPL52-2:1	-1.4745	2.54837e-13	8.37057e-12
lnc-MGLL-6:3	-1.8165	2.63143e-13	8.63657e-12
lnc-BEX1-3:1	-1.9288	2.66214e-13	8.73046e-12
lnc-SCCPDH-1:7	2.64481	2.70372e-13	8.85984e-12
lnc-AC020907.3-1:2	-1.93587	2.77144e-13	9.0746e-12
lnc-NEMF-3:1	-1.21186	2.84409e-13	9.30517e-12
lnc-SCCPDH-1:17	2.64135	2.88212e-13	9.42217e-12
lnc-SYNM-6:3	-1.72223	3.02494e-13	9.88132e-12
lnc-AC018816.3.1-2:3	-1.61107	3.16115e-13	1.03181e-11
lnc-AC018816.3.1-2:1	-1.61082	3.16629e-13	1.03268e-11
lnc-SCCPDH-1:6	2.56864	3.35767e-13	1.09424e-11
lnc-SCGB2B2-4:1	-1.76213	3.45309e-13	1.12446e-11
lnc-GTF2E2-2:1	-1.57569	3.50922e-13	1.14168e-11
lnc-ZNF444-1:1	-1.82621	3.51146e-13	1.14168e-11
lnc-MICALCL-7:2	-1.41981	3.54611e-13	1.15204e-11
lnc-RASA1-7:14	-1.73176	3.58025e-13	1.16222e-11
lnc-C1orf137-1:1	1.33202	3.82234e-13	1.23927e-11
lnc-FCER1G-1:1	-1.87543	3.82355e-13	1.23927e-11
lnc-SCCPDH-1:20	2.55839	3.95057e-13	1.27944e-11
lnc-TMEM206-5:2	1.46829	3.97152e-13	1.28523e-11
lnc-STK4-1:1	2.98115	3.99918e-13	1.29317e-11
lnc-SCCPDH-1:3	2.5362	4.03758e-13	1.30365e-11
lnc-SCCPDH-1:4	2.53618	4.03787e-13	1.30365e-11
lnc-USPL1-2:1	-2.35058	4.05132e-13	1.30698e-11
lnc-ANGPTL2-6:2	-1.57007	4.05638e-13	1.3076e-11
lnc-DYSF-7:1	-1.69345	4.08948e-13	1.31725e-11
lnc-SCCPDH-1:5	2.53465	4.21155e-13	1.35552e-11
lnc-TM4SF18-1:1	-1.20774	4.42176e-13	1.42208e-11
lnc-RUNDC3B-3:2	-1.71936	4.47014e-13	1.43562e-11
lnc-ZNF238-5:2	-1.85129	4.47079e-13	1.43562e-11
lnc-AC130352.1-3:1	-1.68963	4.52621e-13	1.4523e-11
lnc-ANGPTL2-6:1	-1.56813	4.55493e-13	1.46039e-11
lnc-MDFIC-2:2	-1.74066	4.58411e-13	1.46861e-11
lnc-CYB5R2-3:11	-1.62802	4.6907e-13	1.5016e-11
lnc-SCCPDH-1:2	2.60014	4.80659e-13	1.53752e-11
lnc-POLR2G-1:1	-2.31433	4.82855e-13	1.54335e-11
lnc-HIST1H2BF-1:1	4.19105	5.04696e-13	1.61193e-11
lnc-ZNF366-5:1	-2.18821	5.07732e-13	1.62038e-11
lnc-ZNF366-5:2	-2.18809	5.10666e-13	1.62849e-11
lnc-HIST1H3D-1:1	4.06783	5.11182e-13	1.62889e-11
lnc-CIT-6:1	-1.93297	5.19625e-13	1.65453e-11
lnc-SCCPDH-1:18	2.52816	5.34691e-13	1.69991e-11
lnc-SCCPDH-1:19	2.52816	5.34696e-13	1.69991e-11
lnc-SCCPDH-1:8	2.52389	5.57904e-13	1.77234e-11
lnc-NOVA1-5:1	-2.17467	5.95098e-13	1.88905e-11
lnc-SLC2A12-2:5	-1.72049	6.00703e-13	1.90394e-11
lnc-SLC2A12-2:7	-1.72049	6.00706e-13	1.90394e-11
lnc-BOD1-1:7	-1.14462	6.06261e-13	1.92009e-11
lnc-SLC2A12-2:3	-1.7205	6.10438e-13	1.93185e-11
lnc-AC007405.2.1-1:2	-1.92874	6.11839e-13	1.9345e-11
lnc-SLC2A12-2:6	-1.72084	6.12207e-13	1.9345e-11
lnc-RBPMS-1:1	-1.58321	6.14058e-13	1.93888e-11
lnc-MDFIC-2:1	-1.73591	6.17515e-13	1.94831e-11
lnc-BRK1-2:1	1.67214	6.18093e-13	1.94866e-11
lnc-TSHZ2-6:1	-2.13934	6.24412e-13	1.96709e-11
lnc-AC106873.4.1-2:1	-1.50258	6.30709e-13	1.98542e-11
lnc-PHYHIPL-2:2	2.37163	6.36613e-13	2.0005e-11
lnc-PHYHIPL-2:1	2.37163	6.36783e-13	2.0005e-11
lnc-PHYHIPL-2:5	2.37179	6.36941e-13	2.0005e-11
lnc-PHYHIPL-2:7	2.3721	6.52722e-13	2.04709e-11
lnc-PHYHIPL-2:11	2.3721	6.5276e-13	2.04709e-11
lnc-PARVA-6:1	-1.7447	6.72888e-13	2.10862e-11
lnc-AC106873.4.1-2:6	-1.49998	6.88314e-13	2.15533e-11
lnc-SPATA9-1:2	-1.78604	6.90023e-13	2.15906e-11
lnc-AC106873.4.1-2:2	-1.49994	6.92533e-13	2.16529e-11
lnc-ZNF860-4:3	-1.46143	7.22062e-13	2.25592e-11
lnc-MSX2-4:8	-1.66817	7.29434e-13	2.27724e-11
lnc-DYSF-5:1	-1.7039	7.41685e-13	2.31375e-11
lnc-MSX2-4:9	-1.66332	7.75752e-13	2.41821e-11
lnc-TCL1B-2:4	-2.12059	7.9468e-13	2.47535e-11
lnc-NINL-2:1	-1.62022	7.98793e-13	2.4863e-11
lnc-CCDC122-2:1	-1.64452	8.24405e-13	2.5641e-11
lnc-FAM71D-1:1	-2.13863	8.55975e-13	2.6603e-11
lnc-DYSF-5:2	-1.71508	8.95815e-13	2.78121e-11
lnc-AIDA-2:1	-1.23936	8.96216e-13	2.78121e-11
lnc-HMGN3-4:1	2.33789	9.2167e-13	2.85807e-11
lnc-C17orf90-1:1	-2.78797	9.34157e-13	2.89463e-11
lnc-TM2D1-2:3	-1.79053	9.38871e-13	2.90708e-11
lnc-BLID-1:22	-1.90486	9.49285e-13	2.93713e-11
lnc-GS1-211B7.1.1-2:5	-1.55234	9.57951e-13	2.96174e-11
lnc-DZIP3-2:1	1.68718	9.65743e-13	2.98361e-11
lnc-DZIP3-2:2	1.68714	9.69274e-13	2.9923e-11
lnc-FAM71D-1:2	-2.11554	9.76678e-13	3.01292e-11
lnc-SEC61A1-1:1	-1.91816	9.78111e-13	3.0151e-11
lnc-TMEM178-2:4	-2.30121	9.9953e-13	3.07885e-11
lnc-NDUFAF2-5:1	-1.79912	1.01101e-12	3.11015e-11
lnc-AL391421.1-1:2	-2.01242	1.01119e-12	3.11015e-11
lnc-BLID-2:8	-2.13021	1.05788e-12	3.25136e-11
lnc-BLID-2:7	-2.13008	1.06132e-12	3.25951e-11
lnc-MGLL-6:1	-1.90617	1.07827e-12	3.30915e-11
lnc-SOX15-4:1	-1.20125	1.08649e-12	3.33189e-11
lnc-FZR1-2:2	-1.45939	1.13757e-12	3.48597e-11
lnc-PGA3-2:1	2.50845	1.14824e-12	3.51609e-11
lnc-FAM107A-2:2	-2.06325	1.18081e-12	3.61317e-11
lnc-GPR65-1:11	-1.66795	1.22097e-12	3.7333e-11
lnc-AC007405.2.1-1:4	-1.94327	1.25644e-12	3.83894e-11
lnc-RP11-10A14.4.1-4:2	-1.53575	1.3041e-12	3.98162e-11
lnc-FAM107A-2:1	-2.0539	1.32534e-12	4.0435e-11
lnc-AC007405.2.1-1:5	-1.94501	1.32753e-12	4.0472e-11
lnc-DZIP3-2:3	1.63903	1.36948e-12	4.17204e-11
lnc-EDEM3-3:1	-1.38032	1.39182e-12	4.23699e-11
lnc-TMEM178-2:19	-2.30655	1.40425e-12	4.27173e-11
lnc-MGLL-6:2	-1.87684	1.41978e-12	4.31579e-11
lnc-GS1-211B7.1.1-2:4	-1.54317	1.42758e-12	4.33634e-11
lnc-LRRC43-2:1	1.73488	1.47181e-12	4.46742e-11
lnc-C17orf90-1:2	-2.80549	1.4754e-12	4.47506e-11
lnc-NCAPD3-3:1	-1.34255	1.5028e-12	4.55485e-11
lnc-AL391421.1-1:3	-2.03696	1.55493e-12	4.70942e-11
lnc-TMEM178-2:18	-2.30356	1.57781e-12	4.77524e-11
lnc-VCAM1-1:2	-1.56636	1.59737e-12	4.83092e-11
lnc-DISP1-1:12	-1.41516	1.6041e-12	4.84773e-11
lnc-GPR65-1:12	-1.64818	1.63076e-12	4.92471e-11
lnc-VCAM1-1:1	-1.5658	1.65977e-12	5.00871e-11
lnc-FAM73A-2:2	-1.47013	1.68812e-12	5.09054e-11
lnc-FGF7-4:1	-2.36583	1.70471e-12	5.13685e-11
lnc-ACSM3-3:1	-1.39585	1.75035e-12	5.27057e-11
lnc-ZNF276-1:1	2.1676	1.76816e-12	5.32035e-11
lnc-RUNDC3B-3:1	-1.70601	1.80251e-12	5.41978e-11
lnc-KATNAL2-2:1	-1.92769	1.85972e-12	5.58777e-11
lnc-RHOBTB3-1:2	-1.77652	1.97659e-12	5.93462e-11
lnc-GPR149-1:1	-1.70113	1.98344e-12	5.95091e-11
lnc-TLCD2-5:1	-1.4542	2.0177e-12	6.04932e-11
lnc-ZMYM3-1:1	2.46259	2.07631e-12	6.22056e-11
lnc-RNGTT-1:1	-1.24955	2.09715e-12	6.27848e-11
lnc-BCAS2-3:1	-1.96481	2.11364e-12	6.32328e-11
lnc-AC106873.4.1-2:5	-1.47194	2.14689e-12	6.41812e-11
lnc-AC106873.4.1-2:7	-1.47157	2.17444e-12	6.49584e-11
lnc-LBR-1:3	-1.62421	2.18091e-12	6.51048e-11
lnc-MEIS2-3:1	-1.58816	2.26654e-12	6.76125e-11
lnc-ZNF705D-3:2	-2.00501	2.34791e-12	6.99897e-11
lnc-ATOX1-1:1	-1.97145	2.43911e-12	7.26561e-11
lnc-FAM107A-3:1	-1.98702	2.45133e-12	7.29677e-11
lnc-AC073043.2.1-1:3	-1.20488	2.57584e-12	7.66192e-11
lnc-AHCTF1-2:1	2.69756	2.57819e-12	7.66342e-11
lnc-AC073043.2.1-1:1	-1.20411	2.61282e-12	7.76082e-11
lnc-AC018816.3.1-2:4	-1.51578	2.67918e-12	7.95224e-11
lnc-TSHZ2-6:2	-2.08318	2.72365e-12	8.07847e-11
lnc-EIF2AK4-1:4	2.13868	2.79e-12	8.26937e-11
lnc-EIF2AK4-1:5	2.13859	2.79512e-12	8.27865e-11
lnc-TRAF3IP2-3:1	-1.63288	2.8146e-12	8.33042e-11
lnc-EIF2AK4-1:1	2.13692	2.83298e-12	8.37733e-11
lnc-ZDHHC6-3:1	-1.64066	2.83448e-12	8.37733e-11
lnc-PSEN1-3:1	-1.72358	2.89528e-12	8.55094e-11
lnc-ZNF705D-3:4	-2.0766	2.92581e-12	8.63497e-11
lnc-SLC38A11-2:1	-2.01421	3.01505e-12	8.89205e-11
lnc-TMCO5A-5:1	-1.64808	3.1124e-12	9.17265e-11
lnc-SCCPDH-1:9	2.51425	3.1641e-12	9.31841e-11
lnc-GPR65-1:10	-1.52418	3.30681e-12	9.7318e-11
lnc-RP11-10A14.4.1-4:3	-1.50709	3.35992e-12	9.88111e-11
lnc-C3orf32-9:1	-1.58911	3.37355e-12	9.9142e-11
lnc-PNKD-1:1	-1.13469	3.4429e-12	1.01109e-10
lnc-TYMS-5:2	-2.65235	3.46518e-12	1.01691e-10
lnc-ZNF705D-3:7	-2.08169	3.68284e-12	1.08002e-10
lnc-PPAP2B-2:1	-2.20312	3.70338e-12	1.08453e-10
lnc-PPAP2B-2:4	-2.20312	3.70343e-12	1.08453e-10
lnc-ANKK1-1:1	-2.84546	3.72043e-12	1.08874e-10
lnc-ZNF80-4:7	-1.40589	3.72528e-12	1.0894e-10
lnc-MTRNR2L5-4:1	2.27231	3.79791e-12	1.10912e-10
lnc-MTRNR2L5-4:2	2.27231	3.79805e-12	1.10912e-10
lnc-PRR15L-6:1	-2.06548	3.83797e-12	1.11999e-10
lnc-ZNF705D-3:8	-2.08611	3.88232e-12	1.13213e-10
lnc-HRH4-6:2	-1.40056	3.95993e-12	1.15396e-10
lnc-CDV3-3:2	-2.26108	3.98042e-12	1.15912e-10
lnc-FGF7-2:1	-2.31382	4.02654e-12	1.17173e-10
lnc-NUMB-2:1	-1.78378	4.18832e-12	1.21795e-10
lnc-COL21A1-7:1	-1.89451	4.23638e-12	1.23107e-10
lnc-BMP8A-1:1	-2.28238	4.31893e-12	1.25418e-10
lnc-TCF7L2-2:1	-1.75393	4.32945e-12	1.25636e-10
lnc-BMP8A-1:2	-2.28198	4.36916e-12	1.26699e-10
lnc-AC091132.2-7:2	-2.13836	4.55267e-12	1.31929e-10
lnc-C5orf49-1:2	-1.97259	4.61794e-12	1.33622e-10
lnc-C5orf49-1:1	-1.97259	4.61813e-12	1.33622e-10
lnc-USPL1-2:3	-2.4512	4.62072e-12	1.33622e-10
lnc-LRRC43-1:1	1.69695	4.65904e-12	1.34636e-10
lnc-RNMT-1:1	-1.86294	4.73303e-12	1.36679e-10
lnc-UHRF1-1:6	2.52349	4.79425e-12	1.38351e-10
lnc-UHRF1-1:4	2.52336	4.80957e-12	1.38697e-10
lnc-NINJ2-2:6	-1.56945	4.831e-12	1.39219e-10
lnc-ZNF724P-1:4	2.3332	5.0199e-12	1.44529e-10
lnc-NEMF-1:1	-1.13832	5.02223e-12	1.44529e-10
lnc-ZNF705D-3:5	-1.60958	5.05074e-12	1.4515e-10
lnc-ZNF705D-3:6	-1.60958	5.0508e-12	1.4515e-10
lnc-TTC7B-4:2	-1.69263	5.30924e-12	1.52435e-10
lnc-P2RY1-3:7	-1.81157	5.31161e-12	1.52435e-10
lnc-MSX2-4:7	-1.6884	5.36532e-12	1.5387e-10
lnc-MSX2-4:4	-1.68802	5.41182e-12	1.55097e-10
lnc-STARD4-4:3	-1.64836	5.51225e-12	1.57866e-10
lnc-RPF2-1:1	-1.41451	5.52771e-12	1.582e-10
lnc-ZNF705D-3:1	-1.91105	5.5474e-12	1.58654e-10
lnc-ZNF217-4:1	3.43129	5.55269e-12	1.58696e-10
lnc-STARD4-4:2	-1.64732	5.58848e-12	1.59609e-10
lnc-STARD4-4:1	-1.6427	6.03607e-12	1.72275e-10
lnc-PPAP2B-2:5	-2.31797	6.04141e-12	1.72309e-10
lnc-C15orf2-1:1	-2.03213	6.0629e-12	1.72803e-10
lnc-TRAF5-3:2	2.10058	6.1274e-12	1.7441e-10
lnc-SLC30A1-2:1	2.10058	6.12765e-12	1.7441e-10
lnc-TMEM178-2:3	-2.24085	6.41699e-12	1.8252e-10
lnc-UHRF1-1:5	2.50767	6.45158e-12	1.83378e-10
lnc-UHRF1-1:8	2.50738	6.48079e-12	1.84083e-10
lnc-UHRF1-1:7	2.50721	6.49763e-12	1.84435e-10
lnc-SMC1B-7:1	-1.95657	6.53151e-12	1.8527e-10
lnc-MLLT1-1:2	2.07738	6.58606e-12	1.8669e-10
lnc-PUS10-1:1	1.24253	6.6365e-12	1.87992e-10
lnc-UHRF1-1:3	2.49012	6.79428e-12	1.9233e-10
lnc-UHRF1-1:2	2.49	6.80036e-12	1.92372e-10
lnc-TMUB2-2:1	-1.28223	6.82277e-12	1.92874e-10
lnc-UHRF1-1:9	2.48946	6.93603e-12	1.95943e-10
lnc-PUS10-1:2	1.40646	7.1131e-12	2.00809e-10
lnc-PYCRL-1:1	-1.45502	7.2784e-12	2.05336e-10
lnc-LRP5L-8:1	-2.01902	7.52652e-12	2.12192e-10
lnc-DARS2-2:2	1.43185	7.56984e-12	2.13269e-10
lnc-MYH11-2:1	-1.51749	7.75716e-12	2.18398e-10
lnc-RHOBTB3-1:1	-1.77521	7.76869e-12	2.18575e-10
lnc-SYNM-6:1	-1.55657	7.81421e-12	2.19707e-10
lnc-ZNF80-4:10	-1.31164	7.87296e-12	2.21209e-10
lnc-LYPD6-7:1	-1.69972	7.92037e-12	2.22391e-10
lnc-CCRN4L-3:4	-1.3103	8.04405e-12	2.25711e-10
lnc-KCNJ3-1:2	-1.29039	8.4204e-12	2.36112e-10
lnc-TGFB1I1-1:1	-1.88513	8.62958e-12	2.41814e-10
lnc-EIF4E3-2:1	-1.27318	8.65006e-12	2.42225e-10
lnc-DTNBP1-10:1	2.36853	8.79689e-12	2.46171e-10
lnc-IL15RA-1:1	-1.4971	8.85114e-12	2.47522e-10
lnc-IL11RA-1:4	-1.36733	9.02101e-12	2.52103e-10
lnc-EIF2AK4-1:6	2.12722	9.21903e-12	2.57464e-10
lnc-EIF2AK4-1:3	2.12554	9.41436e-12	2.62583e-10
lnc-EIF2AK4-1:2	2.12554	9.41496e-12	2.62583e-10
lnc-KIAA1919-11:1	-1.71624	9.81001e-12	2.73418e-10
lnc-PRSS27-2:13	-2.15684	1.04069e-11	2.8986e-10
lnc-FAM153C-1:11	-1.3495	1.06502e-11	2.9631e-10
lnc-PRSS27-2:6	-2.1577	1.06527e-11	2.9631e-10
lnc-PRSS27-2:12	-2.15859	1.07561e-11	2.98976e-10
lnc-PRSS27-2:2	-2.15857	1.0763e-11	2.98976e-10
lnc-PRSS27-2:4	-2.15861	1.07749e-11	2.99063e-10
lnc-TPSG1-1:1	-2.37018	1.07805e-11	2.99063e-10
lnc-PSEN1-1:1	-1.33128	1.08415e-11	3.00555e-10
lnc-KLRB1-3:1	-2.03068	1.08811e-11	3.01453e-10
lnc-FAM115C-1:1	1.3647	1.10182e-11	3.05047e-10
lnc-RBM17-4:1	-1.70086	1.11974e-11	3.09802e-10
lnc-MSX2-4:1	-1.57618	1.12566e-11	3.11233e-10
lnc-KATNAL2-3:4	-1.83148	1.16176e-11	3.20576e-10
lnc-KATNAL2-3:1	-1.83148	1.16176e-11	3.20576e-10
lnc-KATNAL2-3:2	-1.83148	1.16176e-11	3.20576e-10
lnc-KATNAL2-3:3	-1.83314	1.17269e-11	3.23375e-10
lnc-PHYHIPL-2:6	2.39197	1.1786e-11	3.24791e-10
lnc-BTBD16-1:2	-2.04743	1.19513e-11	3.29127e-10
lnc-BTBD16-1:1	-2.04685	1.21119e-11	3.33329e-10
lnc-RP11-298P3.4.1-2:4	-1.62036	1.24663e-11	3.42857e-10
lnc-MSX2-4:3	-1.57251	1.26553e-11	3.47825e-10
lnc-COMMD2-2:3	-1.40776	1.27491e-11	3.50172e-10
lnc-SHISA5-1:3	2.1463	1.27767e-11	3.506e-10
lnc-FAM40A-2:1	-2.17093	1.27816e-11	3.506e-10
lnc-MSX2-4:10	-1.5718	1.29724e-11	3.55599e-10
lnc-CDS1-2:10	-1.90749	1.29945e-11	3.5597e-10
lnc-SLC24A3-1:4	-2.09878	1.30521e-11	3.57213e-10
lnc-SLC24A3-1:5	-2.09884	1.3057e-11	3.57213e-10
lnc-SLC24A3-1:6	-2.0842	1.31312e-11	3.59005e-10
lnc-CALM1-5:1	-1.40695	1.33174e-11	3.63858e-10
lnc-HRH4-4:3	-1.67951	1.33322e-11	3.64022e-10
lnc-LDOC1L-9:1	2.34021	1.33462e-11	3.64166e-10
lnc-HRH4-4:1	-1.67958	1.33756e-11	3.64559e-10
lnc-SGCE-1:4	-1.62684	1.33781e-11	3.64559e-10
lnc-TAPT1-6:1	-1.62759	1.34058e-11	3.65074e-10
lnc-TTC7B-4:3	-1.64177	1.38935e-11	3.78106e-10
lnc-KIAA0101-6:1	2.10313	1.49995e-11	4.07938e-10
lnc-CALM1-1:14	-1.69342	1.54161e-11	4.18994e-10
lnc-UHRF1-1:1	2.415	1.55107e-11	4.21291e-10
lnc-C11orf71-2:1	-2.11679	1.60073e-11	4.34495e-10
lnc-ZNF408-3:1	-1.46932	1.60798e-11	4.3618e-10
lnc-UPK3A-3:1	-1.91902	1.63502e-11	4.43224e-10
lnc-CALM1-4:2	-1.36343	1.63729e-11	4.43551e-10
lnc-CALM1-1:10	-1.69269	1.64277e-11	4.44745e-10
lnc-IRF2BP2-9:2	-1.83597	1.64535e-11	4.45154e-10
lnc-CALM1-4:4	-1.36327	1.64958e-11	4.459e-10
lnc-CALM1-4:3	-1.36327	1.65025e-11	4.459e-10
lnc-MAFA-4:1	1.84315	1.69712e-11	4.58267e-10
lnc-INTS7-2:3	1.73767	1.7454e-11	4.70998e-10
lnc-CALM1-1:3	-1.6872	1.76405e-11	4.75692e-10
lnc-RPLP0-1:1	-1.62217	1.76508e-11	4.75692e-10
lnc-EEA1-1:8	-1.53361	1.77651e-11	4.7846e-10
lnc-MSX2-4:2	-1.56059	1.79314e-11	4.82627e-10
lnc-UBE2N-1:2	-1.53228	1.82506e-11	4.90902e-10
lnc-AL353354.1-1:1	1.26077	1.85485e-11	4.98591e-10
lnc-BOD1-1:8	-1.08154	1.87511e-11	5.03392e-10
lnc-BOD1-1:9	-1.08154	1.87513e-11	5.03392e-10
lnc-C1orf55-1:1	1.26142	1.88649e-11	5.06114e-10
lnc-CTH-6:7	-2.32241	1.89486e-11	5.08032e-10
lnc-PLCD1-3:1	-1.25693	1.91012e-11	5.11795e-10
lnc-CHI3L2-1:6	-1.19085	1.94412e-11	5.20567e-10
lnc-CALM1-1:5	-1.68645	1.94542e-11	5.2058e-10
lnc-CALM1-1:6	-1.68635	1.94768e-11	5.20851e-10
lnc-CALM1-1:9	-1.68377	1.98079e-11	5.29364e-10
lnc-KCTD1-5:1	-2.24244	2.02572e-11	5.40678e-10
lnc-C3orf24-2:1	1.60485	2.02864e-11	5.41109e-10
lnc-CALM1-1:4	-1.68517	2.05076e-11	5.46658e-10
lnc-PSEN1-2:1	-1.53849	2.06032e-11	5.48811e-10
lnc-ZNF80-4:5	-1.37962	2.06147e-11	5.48811e-10
lnc-CALM1-1:2	-1.68404	2.06789e-11	5.50167e-10
lnc-CALM1-1:12	-1.68394	2.07038e-11	5.50479e-10
lnc-PPAP2B-2:2	-2.21209	2.08719e-11	5.54593e-10
lnc-SH3BP2-5:1	-1.16442	2.11157e-11	5.60712e-10
lnc-CALM1-1:13	-1.6813	2.11538e-11	5.61366e-10
lnc-KIAA0513-1:1	-2.09169	2.13517e-11	5.65551e-10
lnc-KIAA0513-1:3	-2.09169	2.13522e-11	5.65551e-10
lnc-KIAA0513-1:5	-2.09169	2.13523e-11	5.65551e-10
lnc-CAPS-2:1	2.10829	2.13912e-11	5.66e-10
lnc-TCL1B-2:1	-2.01636	2.13965e-11	5.66e-10
lnc-PKP1-1:1	-2.09482	2.20344e-11	5.82418e-10
lnc-CALM1-1:7	-1.6774	2.20452e-11	5.82418e-10
lnc-PCYT1A-1:1	2.40001	2.33423e-11	6.16297e-10
lnc-ZNF705D-3:3	-1.50788	2.35709e-11	6.21937e-10
lnc-SLC35E4-1:1	-1.93354	2.42796e-11	6.40229e-10
lnc-INTS7-2:2	1.73319	2.4496e-11	6.45527e-10
lnc-DENND2D-2:3	-1.161	2.47059e-11	6.50646e-10
lnc-CALM1-1:1	-1.67065	2.51404e-11	6.61671e-10
lnc-DENND2D-2:2	-1.16061	2.55103e-11	6.7098e-10
lnc-CHD3-2:3	-1.48669	2.61235e-11	6.86674e-10
lnc-TCL1B-2:2	-2.00981	2.65921e-11	6.9855e-10
lnc-RAB17-1:3	-1.21654	2.74019e-11	7.19368e-10
lnc-PRAGMIN.1-7:1	-1.2681	2.75995e-11	7.24099e-10
lnc-TNFSF13-1:1	-1.4823	2.77202e-11	7.26807e-10
lnc-RASA1-7:24	-1.89196	2.78953e-11	7.30936e-10
lnc-SS18L2-2:6	-1.16334	2.80288e-11	7.33973e-10
lnc-AC068020.1-1:5	-1.26333	2.88209e-11	7.54241e-10
lnc-DLG2-2:1	-1.48387	2.90252e-11	7.59111e-10
lnc-SUCLA2-1:1	-1.36244	2.91302e-11	7.61375e-10
lnc-CCDC43-1:1	-1.1906	2.98679e-11	7.80168e-10
lnc-ZNF696-1:1	1.76038	3.02475e-11	7.89588e-10
lnc-IQCA1-4:1	-1.41971	3.06625e-11	7.99917e-10
lnc-CNIH-2:3	1.69238	3.11882e-11	8.13123e-10
lnc-PPP2R2C-2:1	-1.34502	3.15209e-11	8.21281e-10
lnc-MLLT1-1:5	1.9876	3.16076e-11	8.23025e-10
lnc-C16orf7-1:1	1.92188	3.22225e-11	8.38512e-10
lnc-SAP18-2:1	-2.21957	3.25214e-11	8.45761e-10
lnc-IDH2-1:2	-1.33282	3.2686e-11	8.49508e-10
lnc-C8orf86-7:2	-1.70423	3.32946e-11	8.64787e-10
lnc-BLID-1:24	-1.80056	3.47456e-11	9.01911e-10
lnc-CCDC78-3:1	1.80974	3.48376e-11	9.03734e-10
lnc-HNF4G-1:1	-2.44341	3.54968e-11	9.20262e-10
lnc-KIF18A-1:1	2.12414	3.60708e-11	9.34559e-10
lnc-CREB5-4:1	-1.10277	3.67768e-11	9.52258e-10
lnc-ADD1-3:1	1.42458	3.75944e-11	9.72747e-10
lnc-RPSAP58-2:2	-2.33339	3.76149e-11	9.72747e-10
lnc-GATSL1-4:4	-1.2528	3.81272e-11	9.85384e-10
lnc-HPGD-3:1	-2.8911	3.83754e-11	9.91181e-10
lnc-SERF1B-1:5	1.88654	3.84967e-11	9.93698e-10
lnc-FAM86B2-1:1	-2.20027	3.97397e-11	1.02148e-09
lnc-FAM86B2-2:1	-2.20027	3.9741e-11	1.02148e-09
lnc-FAM86B2-3:1	-2.20027	3.97422e-11	1.02148e-09
lnc-FAM86B2-5:1	-2.20027	3.97425e-11	1.02148e-09
lnc-FAM86B2-4:1	-2.20027	3.9743e-11	1.02148e-09
lnc-AC130352.1-4:1	-2.20027	3.97444e-11	1.02148e-09
lnc-ZNF705D-2:15	-2.20027	3.97451e-11	1.02148e-09
lnc-RHPN1-1:1	1.8343	3.98063e-11	1.02242e-09
lnc-FZR1-2:1	-1.43297	4.03233e-11	1.03507e-09
lnc-RPSAP58-2:1	-2.32628	4.13069e-11	1.05966e-09
lnc-CDK10-2:5	1.98621	4.16954e-11	1.06897e-09
lnc-SH3BP2-2:2	-1.1905	4.2505e-11	1.08905e-09
lnc-KIAA1919-9:1	-1.64741	4.32323e-11	1.107e-09
lnc-BPIFA3-1:2	2.54243	4.37165e-11	1.11871e-09
lnc-C16orf55-1:2	1.9131	4.38307e-11	1.1203e-09
lnc-C16orf55-1:1	1.9131	4.38324e-11	1.1203e-09
lnc-RNMT-1:2	-1.77648	4.77715e-11	1.22023e-09
lnc-PUS10-1:3	1.35163	4.9541e-11	1.26465e-09
lnc-SGSH-1:1	2.06247	4.96798e-11	1.26741e-09
lnc-DRD2-4:1	-2.80394	5.03999e-11	1.285e-09
lnc-CCDC78-3:2	1.77495	5.14557e-11	1.31111e-09
lnc-ATG13-1:1	-1.31119	5.66266e-11	1.44198e-09
lnc-DDX60-3:1	-1.08332	5.70157e-11	1.451e-09
lnc-RP11-368I7.4.1-1:1	1.86011	5.86942e-11	1.49281e-09
lnc-PLK1-1:2	2.35988	5.87312e-11	1.49284e-09
lnc-WSCD2-1:1	-1.60702	5.90531e-11	1.5001e-09
lnc-ZNF238-5:1	-1.6149	5.95379e-11	1.51149e-09
lnc-HTRA4-2:1	-1.84674	6.03698e-11	1.53158e-09
lnc-KBTBD12-2:1	2.11059	6.04029e-11	1.53158e-09
lnc-SERF1B-1:4	1.87882	6.46362e-11	1.63792e-09
lnc-CLDN3-1:1	-1.10184	6.49035e-11	1.64369e-09
lnc-ATG4A-4:1	-1.36081	6.52793e-11	1.65221e-09
lnc-DDX60-3:2	-1.14299	6.64639e-11	1.68117e-09
lnc-ZNF705D-4:1	-2.21523	6.776e-11	1.71291e-09
lnc-RP1-32I10.10.1-5:1	2.07362	6.8114e-11	1.72081e-09
lnc-SMARCC1-4:1	-1.40601	6.84832e-11	1.72906e-09
lnc-SGCE-1:3	-1.40461	6.85237e-11	1.72906e-09
lnc-AC020907.3-1:1	-1.76384	6.95751e-11	1.75452e-09
lnc-SVOP-3:1	-1.26262	7.00523e-11	1.76549e-09
lnc-C19orf69-2:2	-1.83284	7.02858e-11	1.7703e-09
lnc-SIT1-1:1	2.13575	7.22761e-11	1.81933e-09
lnc-KIAA0226-11:1	2.37788	7.25592e-11	1.82535e-09
lnc-TRAF5-3:1	2.03377	7.28448e-11	1.83123e-09
lnc-TNFRSF13B-3:1	-2.52212	7.2881e-11	1.83123e-09
lnc-STEAP4-1:1	1.53846	7.30724e-11	1.83493e-09
lnc-GRB14-1:1	-1.64455	7.34852e-11	1.84418e-09
lnc-GINS1-3:1	2.03421	7.39087e-11	1.85369e-09
lnc-LDOC1L-8:1	2.07236	7.56221e-11	1.89552e-09
lnc-GORASP2-1:1	-1.14126	7.56907e-11	1.8961e-09
lnc-AC091132.1-3:4	-1.62035	7.59651e-11	1.90183e-09
lnc-ZNF276-1:2	1.6571	7.62645e-11	1.90817e-09
lnc-BLID-2:10	-2.10169	7.63203e-11	1.90842e-09
lnc-PRSS27-2:9	-1.55888	7.6371e-11	1.90854e-09
lnc-LDOC1L-8:3	2.06607	7.76776e-11	1.94003e-09
lnc-LDOC1L-8:2	2.0657	7.85315e-11	1.96018e-09
lnc-ADAM22-3:1	1.3507	8.04383e-11	2.00657e-09
lnc-PDE3B-5:2	-1.56898	8.07338e-11	2.01273e-09
lnc-PDE3B-5:1	-1.56888	8.09019e-11	2.01571e-09
lnc-ABCB1-2:1	-1.62058	8.19195e-11	2.03984e-09
lnc-EPB41L4B-2:1	-1.55117	8.21431e-11	2.04419e-09
lnc-PRSS27-2:10	-2.14827	8.35715e-11	2.07849e-09
lnc-NEK6-2:3	-1.60554	8.40785e-11	2.08985e-09
lnc-FGFR3-3:1	1.96454	8.58494e-11	2.13259e-09
lnc-RRP1B-1:2	-1.73409	8.62508e-11	2.14129e-09
lnc-C9orf104-4:1	-1.37821	8.65282e-11	2.14689e-09
lnc-GNG12-2:1	-1.50739	8.78078e-11	2.17734e-09
lnc-EPB42-3:1	-1.93843	8.99741e-11	2.22973e-09
lnc-WDPCP-2:1	2.36851	9.17321e-11	2.27194e-09
lnc-CDV3-3:1	-2.23389	9.20445e-11	2.27832e-09
lnc-SART3-2:1	-1.57985	9.26415e-11	2.29173e-09
lnc-MAPK8IP1-3:1	-1.26648	9.33027e-11	2.30672e-09
lnc-TCF12-5:1	-1.314	9.34874e-11	2.30991e-09
lnc-C1orf87-2:2	-1.44505	9.44455e-11	2.3322e-09
lnc-PROZ-1:1	-1.86743	9.55613e-11	2.35835e-09
lnc-GYG1-4:1	-2.13838	9.65324e-11	2.3809e-09
lnc-CAMP-3:1	-1.37227	9.66116e-11	2.38144e-09
lnc-METTL18-1:1	-2.731	9.72138e-11	2.39487e-09
lnc-RP11-432B6.3.1-3:1	-1.32684	9.7889e-11	2.41007e-09
lnc-TREX1-5:1	2.17704	9.8205e-11	2.41642e-09
lnc-C13orf35-4:1	-1.31409	9.84767e-11	2.42168e-09
lnc-KIAA1919-10:1	-1.60344	9.92867e-11	2.43871e-09
lnc-TM2D1-2:6	-1.66316	1.00439e-10	2.46415e-09
lnc-TM2D1-2:1	-1.66316	1.00441e-10	2.46415e-09
lnc-ALKBH2-4:1	-1.24418	1.00509e-10	2.46437e-09
lnc-LYPD6-2:3	-1.44982	1.0105e-10	2.47498e-09
lnc-LYPD6-2:1	-1.44982	1.01061e-10	2.47498e-09
lnc-CHN2-6:1	-1.85541	1.0188e-10	2.49356e-09
lnc-SGSH-1:10	2.00652	1.05361e-10	2.57724e-09
lnc-PLTP-1:2	-1.41333	1.05685e-10	2.58215e-09
lnc-PLTP-1:1	-1.41333	1.05685e-10	2.58215e-09
lnc-ZFP36L1-8:1	-1.66185	1.1114e-10	2.71383e-09
lnc-CD5-2:1	2.30965	1.11726e-10	2.72542e-09
lnc-ADAM22-2:4	1.34646	1.11786e-10	2.72542e-09
lnc-ADAM22-2:5	1.34645	1.11811e-10	2.72542e-09
lnc-ALKBH2-5:1	-1.29518	1.12523e-10	2.74115e-09
lnc-CTH-11:2	-2.20509	1.12889e-10	2.74845e-09
lnc-SLC36A1-4:3	-1.75871	1.14571e-10	2.78777e-09
lnc-RP11-62N21.1.1-17:1	-1.1662	1.14773e-10	2.79107e-09
lnc-CYTH1-1:1	-1.5579	1.15199e-10	2.79978e-09
lnc-TRBV25OR9-2-1:2	-2.28578	1.15609e-10	2.80812e-09
lnc-CCL27-2:3	-1.29632	1.16997e-10	2.84016e-09
lnc-C17orf48-5:1	-1.53943	1.17908e-10	2.8606e-09
lnc-TMCO5A-6:1	-1.56466	1.18114e-10	2.86393e-09
lnc-SLC24A4-1:1	-1.29342	1.18319e-10	2.86724e-09
lnc-PPCS-2:1	-2.24915	1.1926e-10	2.88836e-09
lnc-NEK6-2:2	-1.58925	1.19545e-10	2.89357e-09
lnc-NEK6-2:1	-1.58915	1.19706e-10	2.89578e-09
lnc-FAM207A-4:1	2.5373	1.2029e-10	2.90821e-09
lnc-CHIC1-3:1	-1.87343	1.22886e-10	2.96761e-09
lnc-CHIC1-3:4	-1.87343	1.22889e-10	2.96761e-09
lnc-EDAR-2:2	2.22368	1.23831e-10	2.98809e-09
lnc-CHIC1-3:5	-1.87375	1.23881e-10	2.98809e-09
lnc-CHIC1-3:14	-1.87367	1.24185e-10	2.99368e-09
lnc-CHIC1-3:12	-1.87364	1.24292e-10	2.99454e-09
lnc-PRRT3-1:4	1.50859	1.25162e-10	3.01375e-09
lnc-C19orf69-2:6	-1.75533	1.2775e-10	3.07428e-09
lnc-GYPE-1:1	-2.40914	1.33588e-10	3.2129e-09
lnc-TRBV25OR9-2-1:1	-2.28158	1.34443e-10	3.2316e-09
lnc-SH3BP2-4:1	-1.24606	1.34588e-10	3.23323e-09
lnc-UBE2N-1:3	-1.44732	1.38862e-10	3.33397e-09
lnc-UBE2N-1:1	-1.44731	1.3922e-10	3.34063e-09
lnc-CTH-11:1	-2.20726	1.3967e-10	3.3495e-09
lnc-SEMA4B-2:1	-1.29339	1.42159e-10	3.40603e-09
lnc-TACO1-1:1	2.17771	1.42253e-10	3.40603e-09
lnc-MRPL40-6:1	2.25243	1.42273e-10	3.40603e-09
lnc-TSPAN11-1:1	2.97566	1.46412e-10	3.5031e-09
lnc-PTPN20B-1:5	-1.6801	1.50546e-10	3.59994e-09
lnc-M6PR-5:1	-1.80763	1.51585e-10	3.6227e-09
lnc-PAIP2B-2:1	-1.56398	1.51695e-10	3.62325e-09
lnc-METTL14-2:1	-1.55772	1.51872e-10	3.62539e-09
lnc-METTL14-2:2	-1.55767	1.52299e-10	3.6335e-09
lnc-EDAR-2:1	2.23741	1.5725e-10	3.74947e-09
lnc-RSPH6A-2:1	-2.48625	1.58681e-10	3.78144e-09
lnc-DDX52-2:1	2.74262	1.59576e-10	3.80057e-09
lnc-DUSP14-4:1	2.56958	1.61296e-10	3.83934e-09
lnc-TMEM206-5:12	1.2983	1.65103e-10	3.92771e-09
lnc-RP11-368I7.4.1-1:2	1.8032	1.65301e-10	3.93018e-09
lnc-FANCD2-1:6	1.73734	1.67402e-10	3.97786e-09
lnc-SH3BP2-3:1	-1.24482	1.67662e-10	3.98176e-09
lnc-DENND2D-2:5	-1.12229	1.68984e-10	4.01086e-09
lnc-C18orf8-3:1	-1.62214	1.71397e-10	4.06581e-09
lnc-TMEM206-5:3	1.29738	1.72052e-10	4.07903e-09
lnc-SZT2-1:1	-1.05709	1.72324e-10	4.08315e-09
lnc-PCIF1-1:1	-1.41085	1.72508e-10	4.0842e-09
lnc-DISP2-1:2	2.08406	1.72663e-10	4.0842e-09
lnc-BPIFA3-1:1	2.6066	1.72663e-10	4.0842e-09
lnc-TMEM206-5:6	1.29854	1.77489e-10	4.19597e-09
lnc-AL357673.1-2:1	-1.73422	1.79095e-10	4.23153e-09
lnc-FRAT2-3:1	-1.20165	1.84368e-10	4.35364e-09
lnc-DTL-5:1	-1.23202	1.86246e-10	4.39549e-09
lnc-CCL27-2:2	-1.28224	1.90364e-10	4.49013e-09
lnc-DEFB130-1:1	-1.54166	1.94832e-10	4.59291e-09
lnc-USH2A-4:1	1.95037	2.02473e-10	4.77034e-09
lnc-DISP2-1:1	2.08584	2.03207e-10	4.78491e-09
lnc-CALB1-2:1	-1.3199	2.04177e-10	4.80503e-09
lnc-FAM103A1-1:1	-1.7371	2.0477e-10	4.81627e-09
lnc-GRM3-2:4	-1.96636	2.05076e-10	4.81811e-09
lnc-GRM3-2:2	-1.96636	2.0508e-10	4.81811e-09
lnc-MTHFD1-4:1	1.76074	2.09096e-10	4.90969e-09
lnc-SRPX-1:1	-2.2509	2.1086e-10	4.9483e-09
lnc-HIST1H3F-1:1	4.1019	2.12044e-10	4.9733e-09
lnc-DPYS-4:1	-1.7453	2.123e-10	4.97649e-09
lnc-USH2A-4:2	1.94987	2.15664e-10	5.05249e-09
lnc-BPIFA3-1:3	2.55588	2.19766e-10	5.14569e-09
lnc-TMEM206-5:5	1.29224	2.23547e-10	5.23127e-09
lnc-PLK1-1:1	2.36718	2.23811e-10	5.2345e-09
lnc-C4orf17-1:1	-1.69072	2.26998e-10	5.30606e-09
lnc-TMEM206-5:4	1.29484	2.31941e-10	5.40718e-09
lnc-TMEM178-2:16	-2.12011	2.31946e-10	5.40718e-09
lnc-TMEM178-2:15	-2.12011	2.31947e-10	5.40718e-09
lnc-TMEM178-2:14	-2.12011	2.3196e-10	5.40718e-09
lnc-TMEM178-2:17	-2.12011	2.31974e-10	5.40718e-09
lnc-ADH7-2:1	-1.68634	2.33273e-10	5.43442e-09
lnc-CNIH-2:2	1.69588	2.3836e-10	5.5498e-09
lnc-C10orf31-13:1	-2.11582	2.3913e-10	5.56462e-09
lnc-GPR144-2:1	-1.73896	2.49915e-10	5.81234e-09
lnc-LSM11-9:1	-1.53746	2.60618e-10	6.05786e-09
lnc-ADAM22-3:2	1.39966	2.68205e-10	6.23074e-09
lnc-CASP10-1:1	-1.56348	2.70128e-10	6.27192e-09
lnc-ATP5D-4:1	-1.3393	2.73953e-10	6.35717e-09
lnc-CASP10-1:2	-1.56098	2.78041e-10	6.44844e-09
lnc-DHRS2-6:1	-2.40476	2.8651e-10	6.64115e-09
lnc-C1orf145-2:1	2.80968	2.86853e-10	6.64541e-09
lnc-GABPA-4:1	-1.53616	2.87881e-10	6.6655e-09
lnc-DDIT4L-3:3	2.07232	2.89835e-10	6.707e-09
lnc-LDOC1L-7:1	2.15273	2.90455e-10	6.71474e-09
lnc-DTX3L-2:1	-2.17061	2.90492e-10	6.71474e-09
lnc-PRRT3-1:7	1.52835	2.93616e-10	6.77941e-09
lnc-RASL11B-8:1	-1.83556	2.95064e-10	6.80907e-09
lnc-TMEM111-1:4	1.69857	2.96153e-10	6.8304e-09
lnc-MAGOH-4:1	1.1345	2.9781e-10	6.86483e-09
lnc-NCOA6-3:1	-1.33756	2.98158e-10	6.86904e-09
lnc-CCDC43-1:2	-1.11948	3.06828e-10	7.06485e-09
lnc-BORA-1:1	1.65815	3.14207e-10	7.23075e-09
lnc-GCH1-2:1	2.10904	3.18508e-10	7.32568e-09
lnc-RSPH6A-2:2	-2.50434	3.20593e-10	7.36659e-09
lnc-AC018816.3.1-11:2	-1.61191	3.20641e-10	7.36659e-09
lnc-PRRT3-1:5	1.52942	3.21842e-10	7.3901e-09
lnc-CPT2-6:1	1.13672	3.27748e-10	7.52156e-09
lnc-C1QTNF7-1:1	-1.62376	3.3251e-10	7.62664e-09
lnc-DDIT4L-3:4	2.2126	3.34093e-10	7.65872e-09
lnc-CNIH-2:1	1.68818	3.34577e-10	7.6656e-09
lnc-TMEM206-6:1	1.43843	3.40664e-10	7.80076e-09
lnc-KLRG1-6:1	1.56065	3.53714e-10	8.09514e-09
lnc-DRD5-7:1	2.17431	3.58259e-10	8.1884e-09
lnc-VPS26B-2:1	-1.0991	3.5838e-10	8.1884e-09
lnc-GCH1-2:2	2.19711	3.59238e-10	8.19905e-09
lnc-GCH1-2:3	2.19711	3.59241e-10	8.19905e-09
lnc-TMEM206-5:7	1.47442	3.59512e-10	8.20074e-09
lnc-SUCLA2-1:2	-1.30036	3.64499e-10	8.30993e-09
lnc-C1orf112-3:2	1.67952	3.66293e-10	8.34627e-09
lnc-EDAR-9:1	-1.3854	3.67299e-10	8.36334e-09
lnc-MEIS1-7:1	-1.33247	3.67445e-10	8.36334e-09
lnc-DNAH17-2:4	-1.43361	3.83319e-10	8.71989e-09
lnc-PRRT3-1:8	1.55643	3.83767e-10	8.7253e-09
lnc-C3orf35-1:2	-1.33454	3.86985e-10	8.78692e-09
lnc-C3orf35-1:1	-1.33454	3.86999e-10	8.78692e-09
lnc-ADD1-4:1	1.42244	3.87111e-10	8.78692e-09
lnc-DCDC2B-1:1	-1.12058	3.89228e-10	8.83015e-09
lnc-KLRG1-6:2	1.55798	3.92695e-10	8.90393e-09
lnc-SGSH-1:7	2.01098	3.94414e-10	8.93806e-09
lnc-C18orf8-2:1	-1.58494	4.04011e-10	9.15054e-09
lnc-AC026150.9.1-2:1	1.80197	4.18543e-10	9.47451e-09
lnc-TMEM111-1:3	1.67686	4.27274e-10	9.6669e-09
lnc-ZNF675-3:1	2.49603	4.3434e-10	9.82143e-09
lnc-BMP2K-1:4	-1.50003	4.44933e-10	1.00555e-08
lnc-PRRT3-1:9	1.52174	4.45357e-10	1.00596e-08
lnc-GALC-2:2	-1.28917	4.45626e-10	1.00602e-08
lnc-GIP-3:1	-1.26556	4.50853e-10	1.01727e-08
lnc-BMP2K-1:6	-1.49929	4.52862e-10	1.02093e-08
lnc-TPGS2-8:1	-1.62569	4.52965e-10	1.02093e-08
lnc-BMP2K-1:7	-1.4995	4.53271e-10	1.02106e-08
lnc-SLC26A3-3:1	-1.17135	4.58212e-10	1.03163e-08
lnc-BCR-2:2	3.96043	4.67532e-10	1.05205e-08
lnc-DDIT4L-3:2	2.21752	4.70543e-10	1.05825e-08
lnc-MYH11-1:1	-1.4117	4.78052e-10	1.07456e-08
lnc-CHIC1-3:17	-1.90895	4.84006e-10	1.08735e-08
lnc-PRRT3-1:1	1.52215	4.96219e-10	1.11359e-08
lnc-HLTF-5:1	-2.08676	4.97027e-10	1.1148e-08
lnc-PRRT3-1:3	1.52282	5.04059e-10	1.12996e-08
lnc-VGLL3-4:1	-2.19416	5.06654e-10	1.13517e-08
lnc-IRF2-4:3	-1.38638	5.14421e-10	1.15195e-08
lnc-SGSH-1:2	2.00578	5.22591e-10	1.16961e-08
lnc-IQGAP3-1:7	1.68539	5.2363e-10	1.17131e-08
lnc-C9orf4-1:1	-1.37293	5.38709e-10	1.20439e-08
lnc-GGT2-2:10	2.92977	5.57023e-10	1.24467e-08
lnc-APC-3:1	1.75096	5.68924e-10	1.27058e-08
lnc-SGSH-1:3	1.99994	5.69255e-10	1.27063e-08
lnc-NDNF-3:1	1.62852	5.89217e-10	1.31448e-08
lnc-MUC20-4:3	1.75431	6.05194e-10	1.34871e-08
lnc-MUC20-4:1	1.75431	6.05207e-10	1.34871e-08
lnc-TMEM111-1:2	1.58599	6.07797e-10	1.35376e-08
lnc-IL12RB2-8:1	-1.5112	6.3005e-10	1.40257e-08
lnc-SEC23IP-1:4	-1.54188	6.33174e-10	1.40877e-08
lnc-C1orf138-2:1	-1.58518	6.66288e-10	1.48086e-08
lnc-PRRT3-1:2	1.55195	6.70205e-10	1.48877e-08
lnc-SPATA9-1:1	-1.65158	6.82869e-10	1.51609e-08
lnc-GLI4-1:1	1.99149	6.84505e-10	1.51891e-08
lnc-TMEM111-1:1	1.59624	7.08826e-10	1.57204e-08
lnc-USPL1-2:2	-2.17465	7.09339e-10	1.57234e-08
lnc-CTU2-3:1	2.06814	7.13802e-10	1.58139e-08
lnc-FAM72B-5:4	1.40038	7.14357e-10	1.58178e-08
lnc-APOA1BP-1:1	1.59921	7.17559e-10	1.58802e-08
lnc-TBC1D14-1:1	-1.34413	7.22586e-10	1.5983e-08
lnc-COPS2-3:1	-2.39132	7.27112e-10	1.60745e-08
lnc-RP1-32I10.10.1-3:1	2.19836	7.46598e-10	1.64966e-08
lnc-WDR5-3:7	1.70075	7.47778e-10	1.65111e-08
lnc-ATP6V1D-3:1	-2.53066	7.48052e-10	1.65111e-08
lnc-C2orf44-2:1	1.13598	7.5986e-10	1.67629e-08
lnc-CDK10-2:6	1.53	7.62602e-10	1.67966e-08
lnc-P2RY1-3:1	-1.69904	7.71819e-10	1.69906e-08
lnc-CALCOCO2-12:1	2.63935	7.73607e-10	1.7021e-08
lnc-FANCD2-1:2	1.70314	7.80286e-10	1.71589e-08
lnc-GALC-1:1	-1.3647	7.88148e-10	1.73226e-08
lnc-TRAF3IP2-4:1	-1.47345	8.40168e-10	1.84464e-08
lnc-SGSH-1:5	1.97844	8.4508e-10	1.85445e-08
lnc-LRRC63-3:1	-1.37837	8.50233e-10	1.86477e-08
lnc-ZCCHC8-1:7	-1.30483	8.76343e-10	1.92102e-08
lnc-GABRD-2:1	1.21541	8.77904e-10	1.92343e-08
lnc-DDIT4L-3:5	2.27936	9.04603e-10	1.98089e-08
lnc-CCDC115-1:1	-1.26672	9.26462e-10	2.02768e-08
lnc-MLLT1-1:1	1.76554	9.46509e-10	2.06287e-08
lnc-PLK1-1:4	2.36203	9.6001e-10	2.0912e-08
lnc-CACNG3-2:1	-2.04359	9.66564e-10	2.10328e-08
lnc-ASCC1-1:1	-1.32559	9.71484e-10	2.11288e-08
lnc-DPCD-1:1	-2.61639	9.7404e-10	2.11733e-08
lnc-ASPM-1:3	1.21574	9.99377e-10	2.169e-08
lnc-FANCD2-1:3	1.69478	1.00616e-09	2.18259e-08
lnc-MAN2B2-1:1	-1.26139	1.01086e-09	2.19163e-08
lnc-NCDN-1:1	-1.06627	1.06558e-09	2.30907e-08
lnc-FAM92B-4:1	-1.50993	1.10728e-09	2.39818e-08
lnc-DAOA-3:11	6.29804	1.12499e-09	2.43428e-08
lnc-DAOA-3:15	6.29798	1.12512e-09	2.43428e-08
lnc-DAOA-3:23	6.29333	1.13408e-09	2.45239e-08
lnc-MACROD1-1:2	1.14288	1.17182e-09	2.5327e-08
lnc-CAPRIN2-5:1	1.42287	1.17495e-09	2.53693e-08
lnc-MRPL19-15:1	3.355	1.17586e-09	2.53745e-08
lnc-TMCC1-9:1	1.11188	1.17789e-09	2.54053e-08
lnc-AL713998.1-6:1	-1.78321	1.1813e-09	2.54655e-08
lnc-C1D-5:1	-1.57021	1.18286e-09	2.54861e-08
lnc-BCR-2:1	3.68562	1.18925e-09	2.56104e-08
lnc-SUOX-3:2	1.61802	1.20432e-09	2.59215e-08
lnc-TMEM178-2:13	-2.0586	1.2292e-09	2.64435e-08
lnc-PTPN14-4:1	1.74858	1.24323e-09	2.67315e-08
lnc-PRAC-1:1	2.41028	1.24623e-09	2.67821e-08
lnc-CHD3-2:1	-1.44729	1.26719e-09	2.72184e-08
lnc-KATNAL1-3:6	-2.18172	1.27998e-09	2.7479e-08
lnc-ZNF80-4:4	-1.28447	1.28167e-09	2.7501e-08
lnc-SUOX-3:1	1.61264	1.29866e-09	2.78513e-08
lnc-ZNF80-4:3	-1.27654	1.31444e-09	2.81751e-08
lnc-ARMC12-1:1	-1.74352	1.31619e-09	2.81981e-08
lnc-KATNAL1-3:23	-2.18281	1.32817e-09	2.84217e-08
lnc-KATNAL1-3:8	-2.18281	1.32866e-09	2.84217e-08
lnc-KATNAL1-3:9	-2.18281	1.32868e-09	2.84217e-08
lnc-VAMP2-3:2	-2.28651	1.33638e-09	2.85649e-08
lnc-IDH2-1:1	-1.20181	1.33675e-09	2.85649e-08
lnc-SUOX-3:3	1.61644	1.36354e-09	2.91224e-08
lnc-ZNF786-1:1	1.79121	1.39177e-09	2.97102e-08
lnc-CCL27-2:4	-1.2253	1.39609e-09	2.9787e-08
lnc-SP3-1:1	3.56424	1.41429e-09	3.016e-08
lnc-CECR1-3:1	1.70378	1.41758e-09	3.02146e-08
lnc-KIAA1462-2:1	-1.14213	1.43002e-09	3.0464e-08
lnc-EML4-7:1	-1.05758	1.44506e-09	3.07688e-08
lnc-KATNAL1-3:12	-2.18141	1.45715e-09	3.10104e-08
lnc-KATNAL1-3:13	-2.18137	1.46283e-09	3.11152e-08
lnc-AC138035.1-1:2	-1.49888	1.52832e-09	3.24916e-08
lnc-KATNAL1-3:16	-2.18279	1.54738e-09	3.28636e-08
lnc-KATNAL1-3:17	-2.18279	1.5474e-09	3.28636e-08
lnc-IQGAP3-1:1	1.547	1.56385e-09	3.3196e-08
lnc-NFYC-2:1	-1.08092	1.59021e-09	3.37383e-08
lnc-CLTA-3:2	2.87043	1.59203e-09	3.37598e-08
lnc-GDA-4:1	-2.15356	1.59675e-09	3.38427e-08
lnc-DYNC1I1-2:1	-1.81858	1.60572e-09	3.40153e-08
lnc-ATP5D-4:2	-1.23835	1.61787e-09	3.42553e-08
lnc-C1orf112-3:1	1.64808	1.62155e-09	3.43159e-08
lnc-IQGAP3-1:5	1.54359	1.64379e-09	3.47221e-08
lnc-AC138035.1-1:1	-1.50314	1.64401e-09	3.47221e-08
lnc-DAOA-3:13	6.15174	1.64409e-09	3.47221e-08
lnc-DAOA-3:14	6.15174	1.64409e-09	3.47221e-08
lnc-PRRT3-1:10	1.47796	1.65179e-09	3.4867e-08
lnc-DAOA-3:17	6.15145	1.65278e-09	3.48701e-08
lnc-KATNAL1-3:15	-2.17998	1.65599e-09	3.49201e-08
lnc-FZR1-6:1	-1.22734	1.65878e-09	3.49614e-08
lnc-MAGEE2-4:1	-2.0426	1.67014e-09	3.51829e-08
lnc-FGFR3-2:1	2.22249	1.68182e-09	3.54111e-08
lnc-CCL27-2:1	-1.25251	1.69924e-09	3.57597e-08
lnc-KATNAL1-3:18	-2.17891	1.71375e-09	3.60467e-08
lnc-ZNF705D-2:14	-1.54059	1.748e-09	3.67487e-08
lnc-ASCC1-1:2	-1.30502	1.75157e-09	3.68051e-08
lnc-ZFP64-10:1	-1.61502	1.75409e-09	3.68395e-08
lnc-CHPF2-1:1	-2.37715	1.77543e-09	3.72688e-08
lnc-GLRX-1:1	-1.7679	1.77734e-09	3.72901e-08
lnc-CECR2-8:1	1.69141	1.83096e-09	3.83957e-08
lnc-C6orf48-1:1	-2.02645	1.84896e-09	3.87536e-08
lnc-SHBG-1:1	-1.40032	1.89532e-09	3.97053e-08
lnc-RABEP2-6:1	-1.49131	1.9402e-09	4.06249e-08
lnc-ARFIP2-1:1	-1.07548	1.95487e-09	4.09117e-08
lnc-SIRT4-1:10	-1.4783	1.98549e-09	4.14728e-08
lnc-SIRT4-1:9	-1.4783	1.98551e-09	4.14728e-08
lnc-SIRT4-1:8	-1.4783	1.9856e-09	4.14728e-08
lnc-SIRT4-1:5	-1.4783	1.98568e-09	4.14728e-08
lnc-FLYWCH2-3:1	2.01428	1.996e-09	4.16674e-08
lnc-AKAP14-5:1	-1.71624	2.00928e-09	4.19139e-08
lnc-GUSB-1:1	1.38716	2.00982e-09	4.19139e-08
lnc-IQGAP3-1:2	1.54848	2.07687e-09	4.32904e-08
lnc-HAPLN3-4:1	1.85406	2.12828e-09	4.43219e-08
lnc-C4A-2:1	-2.08749	2.12848e-09	4.43219e-08
lnc-NOC3L-3:13	-1.49142	2.13068e-09	4.43373e-08
lnc-CGRRF1-3:1	2.06178	2.13136e-09	4.43373e-08
lnc-HMGN3-3:1	2.09323	2.13662e-09	4.44247e-08
lnc-C10orf90-4:1	2.13211	2.15167e-09	4.47152e-08
lnc-PPFIA1-5:1	1.91477	2.1784e-09	4.5248e-08
lnc-BCL2L13-5:1	2.54107	2.1827e-09	4.53147e-08
lnc-GDA-4:2	-2.16154	2.22099e-09	4.60867e-08
lnc-CIB1-3:1	1.86526	2.22833e-09	4.6216e-08
lnc-DENND2D-1:1	-1.15203	2.23575e-09	4.63466e-08
lnc-LRFN5-1:7	-1.84539	2.24349e-09	4.6484e-08
lnc-CDH18-5:1	2.67289	2.2802e-09	4.72211e-08
lnc-KIAA0020-1:5	-1.62291	2.29139e-09	4.74291e-08
lnc-RP11-661C8.3.1-3:1	2.09773	2.29591e-09	4.74992e-08
lnc-ZNF101-2:1	1.8593	2.34048e-09	4.8397e-08
lnc-RNASEH2B-5:1	-1.69592	2.35513e-09	4.86759e-08
lnc-MBNL1-2:2	-1.66521	2.40366e-09	4.96541e-08
lnc-GRM3-2:3	-1.79292	2.41971e-09	4.99609e-08
lnc-DAOA-3:18	6.39842	2.43631e-09	5.02786e-08
lnc-MLLT1-1:4	1.7605	2.44255e-09	5.03825e-08
lnc-MLLT1-1:3	1.75969	2.46658e-09	5.08529e-08
lnc-KIAA1919-8:1	-1.45258	2.4958e-09	5.1379e-08
[truncated: 1,193 more rows]
