# Supplementary material for: The Landscape of Long Non-Coding RNA Dysregulation and Clinical Relevance in Muscle Invasive Bladder Urothelial Carcinoma
Source: Cancers (Basel). 2019 Dec 2;11(12):1919. doi: 10.3390/cancers11121919 (PMC6966549; doi:10.3390/cancers11121919)
Supplement: Supplementary file 1 [file cancers-11-01919-s001.zip › cancers-640001-suppl.-final/Supplementary Tables/Table S2. lncRNAs with correlation to patient survival.xlsx]

## Sheet: Sheet1
Table S2. Differentially expressed lncRNAs that correlate with patient survival (p-value < 0.05)
lncRNA	p-value
lnc-TPGS2-6:1	0.00107797
lnc-CD3E-1:1	0.00127964
lnc-MUC22-1:1	0.00135009
lnc-MUC22-1:7	0.00135009
lnc-MUC22-1:8	0.00135009
lnc-MUC22-1:6	0.00147155
lnc-MUC22-1:5	0.00147155
lnc-KIAA1328-3:1	0.00150161
lnc-FAM110B-8:16	0.00158616
lnc-FBXO44-1:2	0.00226791
lnc-FBXO44-1:1	0.00226791
lnc-ATG16L2-7:1	0.00232792
lnc-AC007557.1.1-3:3	0.00238718
lnc-MUC22-1:4	0.0024368
lnc-HIST1H2AG-4:1	0.00260702
lnc-TYMS-5:2	0.00328054
lnc-RPF2-1:1	0.00356138
lnc-ULBP3-2:1	0.00376524
lnc-DNAH17-2:4	0.00382406
lnc-C1orf138-2:1	0.00399187
lnc-COIL-2:1	0.00419659
lnc-COIL-2:2	0.00439577
lnc-COIL-2:3	0.00439577
lnc-PRKACB-3:2	0.0046024
lnc-PRKACB-3:3	0.0046024
lnc-PRKACB-3:1	0.0046024
lnc-SNX7-3:1	0.004676
lnc-DPYSL2-4:1	0.00532041
lnc-DNAH17-2:3	0.00539286
lnc-TBC1D19-4:1	0.00552993
lnc-AC007557.1.1-3:5	0.00576897
lnc-AC007557.1.1-3:2	0.00576897
lnc-ADD1-3:1	0.00600898
lnc-GRB14-1:2	0.00644825
lnc-SNX31-2:2	0.00647192
lnc-BOD1-1:7	0.00655665
lnc-ATXN7-7:9	0.00669707
lnc-NEU1-3:1	0.00711695
lnc-CGRRF1-3:1	0.00736467
lnc-RP11-1085N6.3.1-1:1	0.00766768
lnc-IYD-2:1	0.00777246
lnc-CTH-6:18	0.00778843
lnc-KCNJ2-4:1	0.00784969
lnc-HIST1H4C-1:1	0.0081657
lnc-AHCTF1-3:1	0.00883364
lnc-CELF4-9:1	0.00905917
lnc-PPP1R21-2:1	0.00930512
lnc-ATXN7-7:6	0.00955615
lnc-ATXN7-7:2	0.00955615
lnc-L3MBTL3-5:1	0.00979353
lnc-ITGA6-1:1	0.00994257
lnc-KCNJ2-1:1	0.0103653
lnc-GCH1-2:2	0.0105368
lnc-GCH1-2:3	0.0105368
lnc-EPB42-3:1	0.0105547
lnc-FBXO44-1:3	0.0107988
lnc-RP11-1085N6.3.1-1:2	0.0109928
lnc-WDR5-3:14	0.0118453
lnc-TRBV25OR9-2-1:1	0.0118789
lnc-WDR5-3:7	0.0122784
lnc-NEO1-2:1	0.0125521
lnc-UBE2E3-1:5	0.0130337
lnc-ANKK1-1:1	0.0132844
lnc-WDR5-3:5	0.0133056
lnc-TM2D1-2:3	0.0133511
lnc-TRBV25OR9-2-1:2	0.013672
lnc-ZNF503-AS2-11:7	0.0143055
lnc-HMGB2-13:3	0.0148594
lnc-HMGB2-13:1	0.0148594
lnc-UBE2E3-1:4	0.0149704
lnc-UBE2E3-1:3	0.0149704
lnc-SLX1B-1:1	0.0153059
lnc-SEC22A-2:5	0.0155877
lnc-SEC22A-2:4	0.0155877
lnc-HIST1H3D-1:1	0.0156066
lnc-SAMD8-1:1	0.0156328
lnc-RBM14-RBM4-1:1	0.0156609
lnc-LEPREL2-1:1	0.0166678
lnc-ITGA6-1:3	0.0166967
lnc-CECR2-2:1	0.0169387
lnc-TPGS2-9:1	0.0170585
lnc-STARD4-4:1	0.0171715
lnc-MPZL3-3:2	0.0174266
lnc-BOD1-1:8	0.0176378
lnc-BOD1-1:9	0.0176378
lnc-GRB14-1:1	0.0176738
lnc-PGA3-2:1	0.0178565
lnc-TIMM8B-2:1	0.0178597
lnc-TAPT1-6:1	0.0183203
lnc-ACLY-2:1	0.0185961
lnc-UBE2E3-1:6	0.0189481
lnc-SGCE-1:4	0.0189848
lnc-IL12RB2-8:1	0.019201
lnc-CCNDBP1-4:1	0.0193097
lnc-ATXN7-7:5	0.0196637
lnc-TMEM206-6:1	0.0197721
lnc-ANGPTL2-6:1	0.0197876
lnc-ATXN7-7:12	0.0199384
lnc-ACSL1-5:1	0.0200118
lnc-TIMM8B-2:3	0.0200786
lnc-CELF4-10:1	0.0203594
lnc-AC007557.1.1-3:1	0.0207026
lnc-WDR5-3:12	0.0210156
lnc-ATXN7-7:4	0.0211781
lnc-NDUFV1-4:2	0.0226649
lnc-PTPRZ1-12:1	0.0228154
lnc-CERKL-2:2	0.0229209
lnc-SRPK2-3:5	0.0230856
lnc-SRPK2-3:6	0.023095
lnc-FAM110B-8:6	0.023306
lnc-EMP1-3:1	0.0235828
lnc-ENDOU-1:1	0.0237049
lnc-FZR1-2:1	0.023766
lnc-ANKRD54-1:1	0.0243766
lnc-RP11-80A15.1.1-12:1	0.0247073
lnc-EDEM3-4:1	0.024966
lnc-THYN1-1:2	0.0250751
lnc-TM2D1-2:6	0.0253957
lnc-TM2D1-2:1	0.0253957
lnc-SUGT1P3-5:5	0.0254258
lnc-ANGPTL2-6:2	0.0257121
lnc-ATXN7-7:15	0.0257317
lnc-LRCH4-2:4	0.0264594
lnc-GPR149-1:1	0.0264661
lnc-KDM4C-8:1	0.0265048
lnc-AP000295.9.1-1:1	0.0268417
lnc-TNPO3-2:1	0.0269967
lnc-BCL7B-1:5	0.0272567
lnc-ACSBG2-1:1	0.0274369
lnc-PLCB1-1:3	0.0275107
lnc-AC007557.1.1-3:4	0.0276363
lnc-C4orf48-1:1	0.0281195
lnc-VAV2-1:1	0.0281234
lnc-VCAM1-1:2	0.0282529
lnc-VCAM1-1:1	0.0282529
lnc-GCH1-2:1	0.0284503
lnc-FCHO2-1:1	0.0285189
lnc-LAX1-2:1	0.0285546
lnc-MPZL3-3:1	0.0286399
lnc-MBOAT1-10:1	0.0288292
lnc-TSR2-8:1	0.0291786
lnc-AC091172.1-3:1	0.0292345
lnc-PITPNA-2:2	0.0293078
lnc-STARD4-4:3	0.0301831
lnc-STARD4-4:2	0.0301831
lnc-HIST1H2BF-1:1	0.0302537
lnc-ZNF675-2:1	0.0304535
lnc-RNPEP-3:2	0.0305704
lnc-ZNF302-5:1	0.0309784
lnc-PDXK-1:1	0.0313043
lnc-SZT2-1:1	0.0313846
lnc-UBE2E3-1:2	0.03145
lnc-CPT2-7:1	0.0314635
lnc-CPT2-7:2	0.0314635
lnc-CPT2-7:3	0.0314635
lnc-C12orf39-1:1	0.0316616
lnc-TM6SF1-1:3	0.0316818
lnc-DNAL4-3:1	0.0317197
lnc-TM2D1-2:5	0.0318863
lnc-KDM4C-8:2	0.0319305
lnc-KDM4C-8:4	0.0319305
lnc-KDM4C-8:3	0.0319305
lnc-LYZL1-2:1	0.031943
lnc-LYZL1-2:2	0.031943
lnc-ATXN7-7:16	0.0320624
lnc-AL445665.1-4:1	0.0322883
lnc-MUC19-1:2	0.0324109
lnc-NUDT8-1:1	0.0325112
lnc-GNG12-2:1	0.0325682
lnc-HIST1H4D-1:1	0.0326141
lnc-BCL7B-1:4	0.032647
lnc-SLC38A11-2:1	0.0326624
lnc-JOSD1-3:3	0.0327042
lnc-UBLCP1-9:1	0.0328675
lnc-AC069257.9.1-8:1	0.0331048
lnc-PLK1-1:1	0.033279
lnc-BLID-1:23	0.0341761
lnc-PLK1-1:2	0.034214
lnc-CDH18-5:1	0.0342533
lnc-DNHD1-4:1	0.0347556
lnc-LRRTM4-3:5	0.034891
lnc-BAG2-2:4	0.0349903
lnc-PCIF1-1:1	0.0350203
lnc-GYS2-1:1	0.0355641
lnc-CGNL1-5:1	0.0356952
lnc-ATXN7-7:14	0.0358058
lnc-ATXN7-7:13	0.0358058
lnc-CTH-11:2	0.0360912
lnc-CTH-11:1	0.0360912
lnc-SSTR1-7:1	0.0361827
lnc-HSPBAP1-1:2	0.0364034
lnc-CMTM6-4:1	0.0364397
lnc-AC008132.1-2:3	0.0364519
lnc-TM2D1-2:4	0.0369857
lnc-C10orf136-1:3	0.0373911
lnc-HIST1H4E-1:1	0.0377294
lnc-SYNM-6:1	0.0378236
lnc-CGNL1-5:4	0.0382136
lnc-GLRA1-1:1	0.0387924
lnc-HMGB2-13:4	0.0388052
lnc-AC008132.1-2:2	0.0390997
lnc-TBC1D30-2:2	0.0395706
lnc-ATXN7-7:8	0.0396473
lnc-NAV1-6:1	0.039719
lnc-AC008132.1-2:1	0.0398597
lnc-DOK6-6:1	0.0399757
lnc-G3BP1-1:3	0.039979
lnc-FCHO2-2:1	0.040197
lnc-SERF1B-1:4	0.0412207
lnc-VDAC2-3:1	0.0413385
lnc-C1orf132-5:1	0.041605
lnc-BCL2L13-5:1	0.0416654
lnc-FZR1-2:2	0.042132
lnc-ILK-1:1	0.0425001
lnc-ACLY-1:1	0.0426631
lnc-SLC2A8-1:1	0.0428701
lnc-SEC22A-2:1	0.0429137
lnc-MCM10-3:1	0.0430218
lnc-GADD45A-1:2	0.0430647
lnc-GADD45A-1:1	0.0430647
lnc-GADD45A-1:3	0.0430647
lnc-GADD45A-1:7	0.0430647
lnc-TBC1D30-2:4	0.0431471
lnc-TBC1D30-2:3	0.0431471
lnc-DHRS4L2-2:3	0.0433771
lnc-DHRS4L2-2:4	0.0433771
lnc-STT3B-1:1	0.043421
lnc-BCL7B-1:3	0.0436165
lnc-EIF2AK4-1:4	0.0436365
lnc-EIF2AK4-1:5	0.0436365
lnc-EIF2AK4-1:1	0.0436365
lnc-TM2D1-2:2	0.0438484
lnc-HIST1H1E-1:1	0.0438913
lnc-KIAA1919-11:1	0.0442284
lnc-NBEA-7:1	0.0450414
lnc-TPM1-3:1	0.0451537
lnc-SPARC-2:3	0.0452129
lnc-C6orf48-1:1	0.0456194
lnc-UBASH3B-2:4	0.0459486
lnc-C11orf85-1:1	0.0459791
lnc-MUC19-1:3	0.0459805
lnc-PRR15L-5:9	0.046056
lnc-ZNF229-1:2	0.0461134
lnc-PTGES2-1:15	0.0461744
lnc-PLCD4-1:3	0.0461949
lnc-ATXN7-7:7	0.0464045
lnc-G3BP1-1:1	0.0468079
lnc-CMPK2-3:2	0.0478211
lnc-RP11-62N21.1.1-17:1	0.0485112
lnc-STT3B-1:9	0.0485569
lnc-STT3B-1:4	0.0485569
lnc-STT3B-1:3	0.0485569
lnc-STOML3-5:2	0.0488245
lnc-ATP5D-4:1	0.0488966
lnc-KIF25-2:3	0.0493013
lnc-NDUFV3-2:1	0.0493539
lnc-SEC22A-2:6	0.0498092
