# Supplementary material for: The Landscape of Long Non-Coding RNA Dysregulation and Clinical Relevance in Muscle Invasive Bladder Urothelial Carcinoma
Source: Cancers (Basel). 2019 Dec 2;11(12):1919. doi: 10.3390/cancers11121919 (PMC6966549; doi:10.3390/cancers11121919)
Supplement: Supplementary file 1 [file cancers-11-01919-s001.zip › cancers-640001-suppl.-final/Supplementary Tables/Table S3. Differentially Expressed Cancer-associated genes.xlsx]

## Sheet: Sheet1
Table S3. Differentially expressed cancer-associated genes (FDR<0.05, |log fold change|>1)
	Gene Name	Log fold change	p-value	FDR
Tumor Suppressor Genes	ZBTB16	-3.70459	1.60417e-29	1.0264e-27
	TNFAIP3	-1.42806	1.12398e-07	8.80245e-07
	TGFBR2	-1.365	4.99068e-13	8.85362e-12
	SPOP	-1.05937	6.76455e-23	2.80444e-21
	SBDS	-1.13842	4.69449e-23	1.9632e-21
	RSPO2	-2.66197	6.41875e-08	5.27883e-07
	PTPRD	-1.8879	1.87648e-06	1.12562e-05
	PTCH1	-1.59059	7.33836e-18	2.07758e-16
	PRDM1	-1.60006	3.91158e-11	5.47649e-10
	PIK3R1	-1.09336	1.23975e-07	9.61881e-07
	PER1	-2.06494	4.36596e-24	1.92654e-22
	LATS2	-1.65205	9.74448e-22	3.68926e-20
	KLF6	-1.55768	1.49612e-18	4.44552e-17
	KAT6B	-1.03962	5.82735e-12	9.04165e-11
	GRIN2A	-1.33349	0.0103107	0.0219635
	FBLN2	-2.28394	2.20593e-14	4.52864e-13
	FAT4	-2.49888	3.11405e-24	1.39986e-22
	FAM46C	-1.5306	3.18615e-10	3.89996e-09
	EBF1	-2.52321	2.39405e-26	1.232e-24
	CREB3L1	-1.03796	0.00109453	0.00313668
	CPEB3	-1.28707	2.18531e-16	5.39164e-15
	BCL10	-1.05021	8.61501e-14	1.66867e-12
	ARHGEF10	-1.03706	1.09915e-07	8.6291e-07
Oncogenes	TLX1	2.60009	0.0129633	0.0267647
	STIL	2.23185	2.43131e-17	6.59166e-16
	SSX1	8.68883	6.89923e-05	0.00028105
	SIX1	1.95828	1.35352e-07	1.0409e-06
	SALL4	3.19683	7.06759e-11	9.52017e-10
	ROS1	6.33468	4.3427e-06	2.40711e-05
	POU5F1	2.17941	8.25576e-05	0.000328298
	PLAG1	1.20669	0.00135807	0.00379724
	MYCN	2.05167	0.0038482	0.00934187
	MYCL	1.10916	0.0163824	0.0326508
	MYB	2.03137	8.11133e-06	4.19781e-05
	MUC16	5.63216	3.46409e-06	1.95799e-05
	MTCP1	1.17559	8.28354e-06	4.27886e-05
	MACC1	1.01191	0.0210387	0.0405705
	KNSTRN	1.44295	4.35003e-12	6.8554e-11
	HOXC13	2.78029	8.91433e-06	4.56782e-05
	HOXC11	2.40083	0.0004743	0.00151863
	HMGA2	5.99546	2.699e-07	1.94253e-06
	HMGA1	1.20555	6.89361e-06	3.6233e-05
	HIST1H3B	4.66733	1.23211e-08	1.15819e-07
	HEY1	1.22984	0.00190063	0.00507619
	GRM3	3.19407	0.00046478	0.00149163
	ETV4	2.64794	3.16588e-10	3.88301e-09
	ERBB3	1.05809	0.0016845	0.00457599
	ERBB2	1.41754	0.000511601	0.00162371
	CCNE1	2.29225	2.07157e-11	3.01012e-10
	CALR	1.13644	9.91996e-14	1.91756e-12
	BCL2L12	1.42738	2.11625e-13	3.94212e-12
Tumor Suppressor Genes/Oncogenes	TRIM24	1.12723	7.40316e-05	0.000298036
	TERT	3.43488	2.66218e-08	2.36249e-07
	TCF3	1.05837	1.77963e-12	2.94737e-11
	STAT5B	-1.09367	3.38709e-28	1.96421e-26
	RUNX1T1	-2.64529	4.12837e-21	1.498e-19
	RECQL4	2.19254	4.11896e-16	9.85829e-15
	POLQ	2.38193	2.38308e-16	5.86451e-15
	PABPC1	1.0284	0.000412392	0.00134076
	NKX2-1	4.70494	0.0021063	0.00554525
	KLF4	-2.3907	8.68226e-27	4.59107e-25
	IRF4	-1.25071	0.000398616	0.00130259
	GATA3	1.09142	0.0155955	0.0313003
	FOXL2	3.2674	2.39934e-05	0.000109996
	EZH2	1.78931	3.33995e-12	5.34699e-11
	ESR1	-2.8783	4.95338e-22	1.91694e-20
	CDKN1A	-1.52045	4.67127e-13	8.32257e-12
	BMPR1A	-1.00713	8.86045e-18	2.49014e-16
	APOBEC3B	1.86727	1.56729e-05	7.52859e-05
