# Supplementary material for: The Landscape of Long Non-Coding RNA Dysregulation and Clinical Relevance in Muscle Invasive Bladder Urothelial Carcinoma
Source: Cancers (Basel). 2019 Dec 2;11(12):1919. doi: 10.3390/cancers11121919 (PMC6966549; doi:10.3390/cancers11121919)
Supplement: Supplementary file 1 [file cancers-11-01919-s001.zip › cancers-640001-suppl.-final/Supplementary Tables/Table S4.Dysregulated genes located within CNA regions associated with lncRNA dysregulation.xlsx]

## Sheet: Sheet1
Table S4: Dysregulated genes located within CNA regions associated with lncRNA dysregulation
lnc-CGRRF1-3:1												lnc-EIF2AK4-1:1,1:4,1:5						lnc-GCH1-2:1,2:2,2:3																								lnc-IYD-2:1
3p24.1						14q24.1						Xq28						3p24.1						13q14.11						13q13.3						14q24.1						11q22.1						9p24.1
DEL						AMP						AMP						DEL						DEL						DEL						AMP						AMP						AMP
Gene	Cox Regression P-value	Significant Correlation to Survival	Log Fold Change	Cancer-associated gene	Immune-associated gene	Gene	Cox Regression P-value	Significant Correlation to Survival	Log Fold Change	Cancer-associated gene	Immune-associated gene	Gene	Cox Regression P-value	Significant Correlation to Survival	Log Fold Change	Cancer-associated gene	Immune-associated gene	Gene	Cox Regression P-value	Significant Correlation to Survival	Log Fold Change	Cancer-associated gene	Immune-associated gene	Gene	Cox Regression P-value	Significant Correlation to Survival	Log Fold Change	Cancer-associated gene	Immune-associated gene	Gene	Cox Regression P-value	Significant Correlation to Survival	Log Fold Change	Cancer-associated gene	Immune-associated gene	Gene	Cox Regression P-value	Significant Correlation to Survival	Log Fold Change	Cancer-associated gene	Immune-associated gene	Gene	Cox Regression P-value	Significant Correlation to Survival	Log Fold Change	Cancer-associated gene	Immune-associated gene	Gene	Cox Regression P-value
RBMS3	0.0289957	Yes	-2.23983	no	no	PLEK2	0.911709	No	1.21275	no	no	PLXNA3	0.806897		1.05146	no	IA	RBMS3	0.0289957	Yes	-2.23983	no	no	SERP2	0.915463	No	-1.09528	no	no	NBEA	0.565608	No	-2.77254	no	no	PLEK2	0.911709	No	1.21275	no	no	CNTN5	NA	NA	2.88427	no	no	GLDC	0.251875
TGFBR2	0.48048	No	-1.365	TSG	IA	SLC10A1	NA	NA	3.73507	no	no	TKTL1	NA	NA	3.40942	no	no	TGFBR2	0.48048	No	-1.365	TSG	IA	TSC22D1	0.188403	No	-1.61765	no	no	DCLK1	0.154846	No	-2.38845	no	no	SLC10A1	NA	NA	3.73507	no	no							RLN2	0.084953
AC098614.2	NA	NA	-1.38271	no	no							WASH6P	NA	NA	1.93494	no	no	AC098614.2	NA	NA	-1.38271	no	no	ENOX1	0.430047	No	-1.32775	no	no	TRPC4	0.406263	No	-1.96334	no	no													CD274	0.858491
												MAGEA11	0.969169	No	4.64459	no	no							RGCC	0.2184	No	-1.40701	no	no	SMAD9	0.973336	No	-1.64166	no	no
												LINC00894	0.0843778	No	1.03917	no	no
												DUSP9	0.514512	No	2.39025	no	no
												MTCP1	0.430047	No	1.17559	oncogene	no
												MAGEA9B	0.788219	No	3.29788	no	no
												SLC6A8	0.788219	No	1.16568	no	no
												BGN	0.171326	No	1.28541	no	IA
												PNMA5	0.21126	No	6.01303	no	no
												MAGEA1	NA	NA	3.32526	no	no
												HMGB3	0.886492	No	2.04292	no	IA
												MAGEA4	NA	NA	4.51773	no	no
												GABRA3	0.126846	No	1.56865	no	no
												GABRQ	NA	NA	2.12542	no	no
												MAGEA3	NA	NA	2.78013	no	no
												CSAG2	NA	NA	2.50427	no	no
												CSAG1	NA	NA	3.05957	no	no
												CSAG3	0.348387	No	3.37542	no	no
												MAGEA6	NA	NA	2.83114	no	no
[truncated: 154 more columns]
