# Supplementary material for: The Landscape of Long Non-Coding RNA Dysregulation and Clinical Relevance in Muscle Invasive Bladder Urothelial Carcinoma
Source: Cancers (Basel). 2019 Dec 2;11(12):1919. doi: 10.3390/cancers11121919 (PMC6966549; doi:10.3390/cancers11121919)
Supplement: Supplementary file 1 [file cancers-11-01919-s001.zip › cancers-640001-suppl.-final/Supplementary Tables/Table S5. lncRNA and miRNA Interactions.xlsx]

## Sheet: Sheet1
Table S5: Potential interactions between miRNAs and lncRNAs
lncRNA	miRNA	miTG-score	logFC
lnc-BOD1-1:7, 1:8, 1:9	hsa-miR-4326	0.875	1.28464
	hsa-miR-3662	0.745	1.57724
	hsa-miR-641	0.705	1.71095
lnc-EIF2AK4-1:4, 1:5	hsa-miR-665	0.972	-1.5835
	hsa-miR-549a	0.911	1.83729
	hsa-miR-6844	0.888	2.57385
	hsa-miR-940	0.884	2.48769
	hsa-miR-375	0.878	1.06491
	hsa-miR-1270	0.764	2.02564
	hsa-miR-5683	0.701	-2.08053
lnc-MUC22-1:1	hsa-miR-577	0.832	3.69088
	hsa-miR-4501	0.709	2.66738
	hsa-miR-498	0.701	6.18536
