# Supplementary material for: The Landscape of Long Non-Coding RNA Dysregulation and Clinical Relevance in Muscle Invasive Bladder Urothelial Carcinoma
Source: Cancers (Basel). 2019 Dec 2;11(12):1919. doi: 10.3390/cancers11121919 (PMC6966549; doi:10.3390/cancers11121919)
Supplement: Supplementary file 1 [file cancers-11-01919-s001.zip › cancers-640001-suppl.-final/Supplementary Tables/Table S6. TCGA Patient IDs.xlsx]

## Sheet: Sheet1
Table S6: List of Patient UUIDs of MIBC RNA-seqeuncing Datasets
9c46846e-7f66-4936-af97-50a7b8189d84
92d27fec-30c2-4496-965d-df509d869eaa
39efa06a-ffe5-40b3-8f8a-a2d7071bc9e3
e6f7bf6c-92b1-4795-94fc-b189d0c7877f
cede5274-279d-4021-8aca-5ecc4bf94d66
dd3a6357-9087-44b2-9956-f981e0de6f1c
cd10dc46-356a-420b-b3f5-9e4ed4e7ecab
63fa8434-4a6f-4c32-9c5d-89dcc913900b
73bc18a4-3600-409e-a2b5-e09e2b3f040d
c871ea6b-fbd2-4e6f-ab29-f43f6e3ddcbb
b6c36037-56b1-4957-8df8-fda72b0d3c39
5a25658c-2436-4a47-8902-8a2cf4a1c20d
383bf27a-9216-492e-b4bd-2b4eef8278de
5f7c3b2d-9a5b-470f-bd12-9c7787a543f0
39ea19e1-4959-4f1b-9934-54bdaf766842
bd7f2c90-863e-4380-ad31-8755bcb2f975
6b0c8e8d-8aba-413d-85ed-631653f00ca9
001944e5-af34-4061-9c09-bb9ea346f6fd
b52c870c-bfb8-4e68-86c0-64d57e5c9ae3
a6003b1c-56a9-430a-a5e2-b70af3f81bdb
96292f0e-5d09-4c44-8dfc-73ebde6bf137
d8b07fdd-5580-4bcc-9619-b5e0c9f0aa3d
932bcdd4-5145-49e8-9a95-8a546396f572
585dfb25-5013-4ae1-a26b-5fed08e6cdb3
284e175c-3229-4fee-a627-a49eac538e3a
83b41d35-69b1-4218-be1a-8821d8a6899c
ab20d2d5-ea10-4aba-b495-fbe7b18bb394
60419f8c-92c2-4e8f-b2fa-a767d30c9d59
6ee18b9a-3f45-491f-9535-502820cfcf46
d46f7976-6061-4ca9-8294-6c215703662b
423b7fc5-3970-4c96-990d-96ad0842f1eb
02964d82-cc94-4286-a66f-03567101950c
9cc92795-7a24-4875-87f0-3efccbfcc970
b027f4e2-f260-4d60-a1f4-444bc49c4a0b
edc290bf-9731-4f03-bc37-64542e78e8bb
f9a03eaa-a228-429c-99c5-8e877379db0f
d9dcbb57-f6c2-4465-8a60-afe876e113ca
c6227d39-d9e8-4e28-9e70-d7f720ab25e4
c1591625-e794-4155-8ae4-b74d6264659f
56d8a1b8-1268-4362-a7f1-77b76fbf1b59
72d6e9aa-4a99-4fc9-a67b-4631e95fb043
ce4e4549-befc-447f-9b79-ed46e302e6d7
dfdaebd6-e0ab-49d1-9ae9-3a57b3c318b5
0198d8e5-a14b-44ee-b1c4-d248994845ad
cc8602bb-78e2-4732-9784-83c3388b999e
d63c186d-add6-492e-8250-e83f46d39d00
317e1db6-df93-4793-a4df-2fa234d8a81a
aadcf26b-c398-489f-a86a-e8db1b5db456
92495a89-9974-4f75-99e0-28bd11114460
8f10e006-531a-49ac-b51b-df3fdcb20929
8b7556ed-2dab-4180-af5b-0e113e26b36e
acf6bdf3-6349-49dc-b99a-4eda648eeac5
556fcbc8-172a-4af1-8822-ae036e8d68e8
286cf147-b7f7-4a05-8e41-7fbd3717ad71
0c890030-9bdb-4247-a3d5-a004f992f99c
5f99dcff-d809-4c87-8024-c9b30bd565e9
72fe54b5-c1c8-468a-954a-09992429512a
1e15cb17-cf22-4f06-a3d9-e528e77d1876
f90cff19-1c16-4514-8bc1-169539d01fca
0f4fb205-b13c-4a85-97b3-779429e6ccdd
e1540865-69c2-4b60-a78e-97d0ce2957dc
234086dd-5a74-4ff1-94ab-bad43ee69d5c
835084d6-9f1e-408b-a58c-9d60493bbc6a
fed69898-a229-4b81-bbd9-cdcb164dae7b
736e8cdf-e2d7-4141-86a9-45c34178a1c8
e492d5a9-7ec5-454b-ae89-077c90f67489
899f8d52-4c3a-4371-90eb-1f106001eddc
0691b8c5-6244-407c-8601-fa1bda01ff2a
d2df20d4-6704-41e6-b33d-616225bd737c
05a1402e-5a79-4d54-9430-065844ed1505
661d7b4a-a2b2-4251-b464-292421665948
32e79b35-a33a-4ca0-bfb7-7ea7e4e26568
4319aa02-6d8b-4cb8-b4e4-c4eed1cb2ac7
25ac9acd-328b-4fae-a448-4f3957b1b212
f1ebf96b-8df9-4e59-acef-7ad433e40214
94809fbf-4895-42c0-a7c6-f39ee1a41f1a
069b6e47-012c-483e-bee4-36a2a21a3486
36054200-3fa4-4541-a25c-47282e4ef88d
45b4b153-e4aa-4080-b0dc-ee81a966978a
1859a4c5-78bc-4b1a-a26e-3d2b4cb221c2
0ec37c2c-8d90-48c1-9cbc-69fe6473c980
d37b0460-efa4-4cf5-8082-f27ff2cf2f28
140b83db-badd-4b8d-b0f5-0f8c8060a228
661967e5-94b3-4f98-9402-6ab137893c16
fa2410b1-4f69-446d-99ee-a10a00034c42
0da6502c-058d-47f5-9996-8aa1d511d7e4
30ad8081-daa7-4e2b-96f8-07f5ad12e774
6c1ffaf7-fdae-4ab0-8dd1-6738937357ba
19da59a8-b67a-438d-900a-92a71e03bef3
4107ae6f-502c-4bdc-bf14-e4b3711cba38
691adaa9-196a-4b62-9437-640c4ae6e2b2
3ed614e7-f356-4d87-985b-d3bbbae3bb40
52fddd92-fa5e-4fac-8e44-e64c98c84f86
472502eb-ad99-4a1a-8445-1a11dc02a6d9
9743e684-25dd-4dd9-9b84-6ae9518d1818
6c5f09f0-2019-4440-8554-e8912bce5e98
419deaac-ea45-4bdd-9fa0-b5cd8429b44f
f5e03536-26e1-480d-a7bb-010eb8210cd6
4ed34db5-ddb5-4efd-a49b-84bf26789aee
c8388ac0-975d-4f1e-8324-8cabdc75738d
04b9090a-e8ef-4f52-bc52-af90caa84168
a21bdd7e-f3cf-4826-9967-7eaffc0d035a
045fe498-6a07-41ff-9956-dc0fb0483e7f
17ee3278-dc2a-4021-a903-e4ed11e3218b
d7af7e2c-f742-46ed-814b-1967d7e8c2d2
741311b6-cb15-498f-932d-ca282e1db10d
ebedab7c-dd7c-448e-8324-78c86f13be8b
bb38805e-2ccc-4169-ba01-34b98adf5bd0
faf4c71c-c4f3-4513-8c44-9114a5d3729a
9f75cc89-cc3f-4ae9-973d-da37c6417bfc
841b4582-a268-4a55-a9a2-47c7e5c3b69f
83a369ae-003b-432b-a7b2-c630805b43c1
76388364-eb01-4b16-a2b9-0b6c05b4b386
08d13748-0946-49a1-8eb3-5afd1deebc84
cbe6c328-f7e1-44b2-b4e5-b495f46a7fb7
74b1e72d-fdd0-4d84-8858-3bb32d58ff7e
67cadffc-460b-4a2a-b182-3794421992b4
f7c891eb-3b09-4e01-bb8a-53d570518cbe
797a71ee-372d-41e5-aeee-5ab3c4661110
0628e443-3d7f-4a38-9d2a-ebc7f4f7e11d
c692e696-37fe-4fc1-90eb-8e34a91a98fc
5b39a0dc-8ab2-46c6-95c7-65df919ebc76
c80e71b3-7c6c-4e16-8446-6dfda780bc18
f093f043-efd4-4cba-a87f-8cbb5c1acd9e
7d198ee2-d80a-4759-804f-a7ef85971843
af53d51e-0b5c-437f-a1c0-ec5f55c49364
c728fac9-5452-4759-a4ed-a366e0f757cb
9ee8e704-c61d-413d-b69d-257ef829fdae
6aa72ca1-b378-4db4-b4ef-b12386683d1f
eb30ae33-2076-475d-aac9-804a8f1119a0
e5086eab-c920-4e3e-a965-90f3f495363a
ff5b9238-38a7-42b4-9d44-3b8ec9913f6d
28e25ffb-8b0c-4839-a735-ed7b78e3213a
aeb08986-a802-43dd-a5b4-17f4ec018790
f48937ed-e294-41f0-8872-7010391167a9
904a8757-e0c5-41ef-b583-c8f170caaac1
aa6142af-bad7-493c-98a0-fd070de39073
72d8eae8-9efb-45b2-acbd-82c6b5732e38
9aa6522a-120a-4691-993e-3f8534f644b5
ca554128-da9d-4f37-9560-ca083509e01d
5c4aebeb-fb6f-4d66-b24a-89ef20de971e
f1bd8305-5c3f-4c82-9e68-ba9cf4ecdf7b
f9b55748-605a-4313-bb19-dcf5476590c2
4ff9b4f2-6d04-4fed-8796-155902a8bf28
fc0032db-b6d8-4da3-bd1b-beec4196abf0
49ea6676-ae27-4ca0-a7b3-48423d606d48
1ff60fd9-3ca3-43be-92a8-8dba2cd4d4df
36c14e9d-1863-4c55-bbbb-f8c9dd418932
b41df0b0-572e-4ddb-9f1d-1b69dd1ad290
a75584bc-bef7-48f6-b4b3-c1472a3af768
e44f60ec-66c4-45a2-a003-0a1faf1d6e03
5a0e4dc3-4ec6-4d27-bb7e-1d2221d06d33
d5e8d936-40ae-4fd3-b40e-cac54763d71f
1029514b-a32c-4c43-a440-a5ba2709f717
2a142731-119c-495d-ad30-eb0b48bacb46
3d644eaf-82fc-4bc7-93b7-3e600e8c6511
82d5f37f-5a1b-49d8-b990-ac222b4e1c1d
43f9b602-683a-4fa1-b044-8fc5794b1453
0fb043d3-d86b-4cd8-8c01-9e2b3e965bb0
6bddafde-7004-49b6-80cf-8081cd4b7d44
45eea556-e97b-4912-8aa9-7e5c709eb52b
4d323b18-ce5a-4516-862d-7ed1fdf1f008
04477379-6c51-45d9-b9b9-d05d53b53945
3cccffea-bd7d-4548-bb38-fe5eda630de6
a9e17a7d-7ff4-44e3-b8c9-b0d2f46b6cd5
7840aea9-40c4-473e-be33-8fa0b9f332c9
3b16881a-88c2-4048-b78f-e3e183503f70
a3c849f2-c006-4368-950d-998a26cd368b
77236911-d9e0-4b85-829a-a98f1e4b92d2
0f956645-35aa-4a68-98d3-ea589459be00
3bd918a8-3b92-4042-b4a1-f9dfcd6fe405
03f588d6-832e-47d8-a9c4-af6640a1a635
47990d5e-a0e1-4752-86f5-4f5b84e219df
8da76432-3004-47e5-a474-bd94bd4c0b33
ae080e88-82da-480c-bd13-ae214da0463c
514dcd02-0b33-40ef-8ef1-05272045fc39
474582f2-8dec-4fbc-803f-4fd9ba2e0957
b838a4db-ef0a-4d88-a220-bf57e31e0b3c
41e8c196-ef93-47c6-ad06-0031f23d4347
7b98b829-fdc7-4719-bee9-c83f6154019c
7c698a35-7694-47f0-b681-f08840b95c02
4dc5cffe-ed8c-47ab-b5fc-f9615b5414f7
5378f375-aa04-4eca-bc35-190b3efb52bc
ebc094a6-cdc9-4c02-b8ec-a181b25a364d
14917461-dae4-44cb-909d-42ac45aef450
74216d58-9e34-4a2b-b4af-886c4a3dc079
6bd85ae2-9d27-4285-a280-4469dd2a8b0a
178b28cd-99c3-48dc-8d09-1ef71b4cee80
20ebeff1-e5a7-423a-be93-e7ebb82438ac
c65ba2b8-e867-42e8-bbd0-c2cdf5130cfb
33bc6a7c-9844-41e3-96b3-1e34bb3fedd5
c04cc413-95b0-4b56-af55-9596a5ead4a6
bca645ae-a0c9-4005-b672-85d8920b6afb
939b73d8-39fd-410e-aeae-53080ea99618
42bcf1a7-2f3a-4ed8-a41d-cdd67e65b928
2e85c30c-c4c4-4096-9eef-4eb2c7d991a3
92c6856a-b26f-4512-bbb1-8a8aff4636ab
fe33e5e0-a54d-481a-897c-e32b4708da69
eb4f8c76-08d9-4ba4-846e-969fded63a87
ef5dd4b3-b77a-444a-b5b0-c999a5a3d129
40551d53-388b-4067-9341-76e94d023703
917961e2-78ad-4182-9cdb-5efb09808111
4ff4d9fe-eab8-4ab3-9ae4-9f15b2581a8f
a73c0842-39c5-4c2c-aa6a-f31341a4f36e
818f5a45-4deb-49e4-9a73-55ef4269de4c
74cbb078-9aae-422a-a7af-dd29ebca949e
5f5c1775-a908-483d-8a77-b902c5b7570e
6d8d8169-0c1a-4cdb-be6f-9761c981a369
cd20b968-b348-44eb-9cdb-f557af8fb468
610811d5-e45e-4a4f-bdc1-8d700efd6e43
a648d9bf-cf37-41fc-9515-e8f5ac85fcd4
41b59716-116f-4942-8b63-409870a87e26
f8780a4b-7f55-41d1-bf92-8513955d150e
811b3950-36e7-485f-bc48-aca1eee2ddef
4e702ca1-c0e0-4b9c-b9c7-7d7946818561
f001cc02-8119-4726-b41c-14ac1e6a4216
cdfd86db-15e2-4d38-a717-2207e8de2d8f
d51abc3a-a652-4b13-9a41-ce52be87218b
72ff655f-bb08-40ed-b4c3-e9497d4da108
386f51e4-d03a-4606-bf2e-6168f2122c5f
f78cb4fa-5548-40f8-b71b-663dde47f539
5f587f1b-f835-4869-9e6d-8cb3b9e0610b
73041fcf-f3b6-4851-b34d-1d62a1fcf6fe
be8b3f36-aaa1-4302-b28e-de1996faceaf
01c815ba-7bda-4f7e-865c-0c5776febf2c
2ab0fb7b-ad2a-403d-9411-712974ccd878
f5c187ef-dc08-4466-932a-43aa33285673
f632bc31-3aa0-4783-b10b-818ecb26d40b
c1afc5eb-8c1d-4b6c-8453-48728fc023ba
5db4b168-a6ba-482c-b067-2274eba96aad
7d71945a-b81a-405c-bb17-cec9b1d7592c
cc2350ca-9220-400d-8b76-cc36d26f68d6
ed36d054-53c4-465c-bd84-6ec5227097bf
ac187cd1-a5ef-47da-88b2-1d4df27e0e76
0d2cd56c-09c6-467d-b3aa-1f7fe0cc60e1
d492383f-5449-4845-bfb3-b2cb4eb49c4e
45f5af14-060a-49a3-b51d-25ab8a88feb7
cce62116-3dcd-400d-ada0-9839ca02466e
eed3908f-f1bd-4254-bca8-bc1a7427e95c
ada95115-275f-4229-aa00-f298a5ff931c
eeca58fe-b5cb-4d13-a93f-a5a2ca00b6e2
bfaba069-0914-46b4-927d-b5ea3a4a341f
32efe5e2-e037-4547-8ead-619f61647639
096b4f32-10c1-4737-a0dd-cae04c54ee33
371b5d70-9797-4dae-b523-247f5eaeb4ab
ae6d853b-a7f0-4465-b7bf-5a45006ab3b3
8c1dd7f7-b74a-4fa2-b6a7-86f0348d2567
db52c68a-ed44-4ec4-9381-d75f9bcbc29a
ebad8bc9-f196-4f53-bfea-de38488eb4e1
9d2b19eb-bd61-490e-982b-fadf2c4aadf7
01ee41ef-1894-4408-9e96-a22a1f068190
6b2d63f2-f390-4601-9640-f769f6e91bf4
e7680a8e-1c0e-426b-abd8-d0d8e7d0e5aa
493a4ff2-37a5-4b79-928d-83dbfe534556
e053a911-2202-4c1f-bc93-904e26564e79
9f00847c-bd1f-4cd0-99f9-d51d638c0795
7976dbb0-57b0-463e-a766-126e23825743
3071cb51-dcf5-41f7-b047-afc2dcbf0aaf
d349fae0-dd40-4292-908c-ac86a9938240
22424a05-0546-44c2-8ab7-abb8e49c3363
6a3e87d7-e360-44c5-9764-4b630df383e6
aad167ab-4772-4616-afb3-265e00d4a3f0
9883c38f-87bf-4421-bfc0-1b1001f8159c
cd50c69f-0f45-4c57-b61a-8c6b41ab4f7e
604c0d60-6ba9-4d2f-98db-e310c58bc8ca
73db40ce-2ba7-4a56-aef2-b78d2c744be1
329d372c-c44e-4595-b8ac-474c5a1321a5
980c7214-f708-4499-818d-f3de87dc6de7
c5b20ccc-523d-491c-8536-008e05c57212
4a9ef220-922c-49cf-bbed-d173b214ed31
7a7fcdd3-cce9-47cf-a26f-cc6ff34ecd9a
692a6ced-0246-4e5e-ad2f-20450073f335
ec7fc492-53cc-4b71-a66a-1cef1adeba33
6f30b069-c8f5-424c-9fb5-f7dba508cb8b
10422fe9-8d70-40a9-9875-3fe9fab68823
fcda9873-3a93-40b2-913d-4df1e6a27efb
122fc134-8915-47db-96c9-ab1853c3cd18
dfc67e7b-3986-4129-ae02-4d8f57e776e3
070c66fa-ef48-46cb-af4f-357d2c641118
679a6869-2ce9-4472-8db1-8869e2c1a440
33708951-0a0d-4ad0-b472-23151c9f76f6
a658becf-3934-49f2-9e74-291dca61d4bb
63443198-4fcf-40bd-befb-4a6920d29ca4
9d7fbdeb-ea3d-4e07-8527-23c5997d77cf
ca6403dd-3bd5-4023-8ea1-9957ec44dba5
462d5a6b-9f39-4aae-a35b-d06a7811d053
68adacd1-a16e-4489-9e68-792a6bd8811c
95520295-90d3-4b4e-86b6-4bd856723315
e7e95597-ef88-4442-8c01-8d633822e7b5
8573e114-ac20-4113-a942-01f2d1562a7b
4fa31971-15e2-4c9b-b49a-b3b7096262e4
9ef9e328-ac74-4c8a-9990-347b87cf7764
24d56331-4bca-4ab8-9fb7-a95a30b4c8fe
31da07bb-6752-49a3-a7ea-5427c04a9458
6a1eee8d-cf62-47e9-9322-c18633cb3ee9
b581e799-93d1-4f1c-bcb7-7e7ae86a869e
06f936e9-5a90-40d3-b91a-713f2b4e6e11
ffafcbfd-0eb3-4e14-acd0-4407b641a4a5
7934bd8c-0822-44a3-88a4-a3135a448f2b
68bc786e-07c7-4964-bc88-5e2a8633626a
1c28f311-e0b0-4292-b29a-c6757665a4a4
c8adce3d-4914-4851-9952-846b0c9c32de
0db0f02f-94f5-492f-8840-5254792f6879
54c04bcc-ebd5-461e-bbd5-b4d791b00c95
10c825d7-4e21-43e7-ac95-dda75fbdaf74
7fee9d6f-c0ea-43c2-89c2-66d965a077a8
f953dc5d-58bf-4936-b9fe-74b45e8c00e5
4cc25adb-6db4-46aa-9fc9-c2c6339fb6d3
5da1cb68-c438-4ddc-999f-90aed0c4bd7a
25eaf3f9-c364-423c-aaae-925e7b393afc
35c7bb8a-7b5c-488d-9d3a-725b24d14478
2088ac24-a8b4-49af-a954-2b78b88a6f66
987e8157-fbea-40f3-aa01-0092d6cceb97
fa05f7f6-50e9-4878-a834-f655c0877394
b7439edc-b7ab-407e-810a-c60864a915bf
6ee03f14-14ac-4cb9-bd23-b69704176301
353c5fcc-9c6a-4ac6-99dc-fb4573b2ae6c
389d1e21-5b97-4231-a3d7-71fecb918beb
3b464065-b2e9-4fb2-a7da-09e963fd43b3
da98be9d-7acf-43ce-aa24-38d1d2604506
5df620fa-44d9-4361-91d0-f242e3e5e595
a540fcec-58a1-4e58-8e0a-8bf73b78e30d
537ca5d1-5b26-496f-b7b4-05fea7b46353
5c771ee8-2aea-498d-ba8c-cdbaebfd57ac
854e5236-f2d6-4681-be62-0bead955c926
51fdb034-5d05-427b-b6b8-b6eecd65d976
ccd65bc8-82ef-453e-b4bc-a005cc2262d5
6a2155b3-915c-41b1-b730-32e55e0c1fbd
b36e3b5f-8904-4722-adae-b00812efec65
39fdc742-8bdb-4e77-b20b-0f967a75e659
b9808ef9-e917-45f9-9e0f-b86f7834b5ff
f8c0a69c-df53-4a0a-a30e-4424c0ce3dd5
d17a5ab1-3789-4652-aff5-d8f4f2291f9c
6134f549-6876-4c07-8e58-49ec87eaf4c0
05935f1d-77c2-46ca-b87a-7a84bce38afd
dc321b92-7275-48c9-adeb-7670db3195ef
8b091ac3-d03a-4dd2-bdde-f7f5c6987155
104c8e20-1b29-4d77-9633-359a35be48fb
bc6c516b-591e-4950-b6b0-decafa666f4e
40398c03-a9cc-476b-9ee9-aecf161be43f
24f21425-b001-4986-aedf-5b4dd851c6ad
d2f329b3-5b44-414b-bccd-7b2d1345d21e
821b99bc-7e14-45b9-898d-6e8e149bc8a7
5d06cc19-8b10-4ed1-b6d4-8e044f1f8a8c
573e124f-98cb-4014-b9d2-0499f7fbdb7a
ab77b411-4df2-4e3a-bfad-946e8bb1fa70
b8f3d552-2d4b-4dd8-b0e8-6a38e1baa2f3
24ad2168-b25a-4de8-a021-dfe1c74fcc6e
30c7445e-d0c4-4a0f-96a4-27e4259ee10b
faf3c230-c661-4d6e-9b73-2b679bc6deff
8a83f744-8469-41ef-a4cd-e983f849383f
00d8e96f-f231-4475-9e9f-c1f8aec28e4e
76400a3d-45c4-47f8-bd81-0a345a949a1f
4570b6e2-d430-41ca-aab1-ce4d14c36463
cea28eac-4442-4436-b737-536e45b89989
5d54c742-5a8e-4c40-8d62-95e75e210ab8
f57122dd-a6f1-484d-b08a-cb1194de2f9d
3effd691-570c-478a-8903-3771a1b43f2e
b319798a-3f35-4902-8ecf-5be529d99312
9c274536-3ca1-4f0e-93a8-1688074d862f
a0bcf1b1-4dd4-4d7f-b63e-b49296671451
d53eade8-a845-4252-aece-92f3573486a7
de810af0-4c18-4e8f-9836-f8abc425e3eb
90bf49b7-6710-4665-82df-30ecc22c59a3
3f0a0748-9acc-4d0b-ba18-7c08bd183f86
b9b61cf9-8711-4c3a-8511-659070cfe36b
071b350d-8745-4795-8194-a8c6491f0931
4fece3d0-649c-4771-b9c4-a3397cea0feb
390a29fe-2cfd-43c4-a247-69e692763e17
29c52372-d3a7-4188-b468-67c3451c4f20
1ecfdf16-f5e9-4a08-8834-37f4b474179d
f027d254-ec01-4882-a8a7-964ae90b7d49
aa14ffb4-a715-4636-8251-73d019dddd8c
ab6580e4-5de9-4361-b06a-1d20e5571890
f3104468-bf17-434b-8a7e-bc3b253121ea
9dd97821-7afd-4982-8b1d-f14f845b79f7
97d6568c-0a89-4327-8988-71e81ee8dae6
86d1e388-b30f-48fd-9647-3848eb6134f1
ada19f65-5256-4c79-b3b9-7b9da69be437
58520c66-7688-435a-b09f-653b18768c41
b8a8d2fc-421b-4393-8d5a-946cf72cb496
fae38579-5fe2-4d81-9729-39fde866d18c
4b5d873b-bfda-482e-92a0-bf84c0f9032a
22473ad4-df39-4716-b558-3c1409d5fa0e
087a7f70-2fa8-4a16-b130-4df10a70c662
65d1eaec-28db-4a41-a4db-1a710fcb24ad
036b9681-ab58-4734-a8fd-e0d5d078bf5a
9bb5d187-033e-4e86-a76e-e1a6d20488f7
f6d916b0-8e4c-49cb-a0d4-883908f3284f
aa6b44ab-14b1-4b5d-8679-ba958b546afa
82f4c181-e022-4799-9f7f-01abcdc3803e
aff1533b-486e-40b5-a35a-cfaac5823706
aa14e232-c6c6-4075-9d15-e1857373d233
22dbea93-3e1b-4e1b-ba40-55f08b99e73b
65295450-36cd-45a7-a4a6-2d52ee11378f
aaa55de1-8f53-4b56-ba0a-67cff909cf81
98b9ad62-76ed-43e3-91bc-b8f065d79673
f9a7ab94-70df-4194-8102-66021d01dadd
18e6bdb0-b62d-4367-86e9-befbbf5e458c
c0e7fbe7-b9cb-4e65-941b-cd7d581c54ec
